# Supplementary material for: Inhibition by ATP regulates the activity of a CBASS anti-phage nucleotide cyclase
Source: Biochem J. 2026 Jul 30;483(8):1617–30. doi: 10.1042/BCJ20260457 (PMC13424991; doi:10.1042/BCJ20260457)
Supplement: Supplementary Materials [file BCJ-2026-0457_supp1.xlsx]

## Sheet: Figure 4. TC 1 mM  250 µM rep 1
ATP conc.	Time (min)	Sample no.			Raw HPLC traces																					Normalised HPLC traces
1 mM	0	1		Time(min)	1	2	3	4	5	6	7	8	9	10	11	12	13	14	15	16			normalised cA6 peak area internal scale		Time (min)	1	2	3	4	5	6	7	8	9	10	11	12	13	14	15	16
	5	2		0	-0.05092	-0.07257	-0.02892	-0.05923	-0.07862	-0.04648	-0.04406	-0.06663	-0.0455	-0.05461	-0.05685	-0.038	-0.05937	-0.06854	-0.02404	-0.02166		1	0.972145		0	-0.0495016	-0.0826093	-0.0264623	-0.0495812	-0.0627554	-0.0366409	-0.0368429	-0.0489521	-0.0469706	-0.0515271	-0.0422011	-0.0281492	-0.0403424	-0.0485592	-0.0160587	-0.0163633
	10	3		0.006667	-0.05095	-0.07258	-0.02874	-0.05918	-0.07855	-0.04661	-0.04417	-0.06645	-0.04542	-0.05451	-0.05688	-0.03818	-0.05954	-0.06863	-0.02432	-0.02189		2	1.13834		0.006667	-0.0495308	-0.0826207	-0.0262976	-0.0495394	-0.0626995	-0.0367434	-0.0369349	-0.0488199	-0.046888	-0.0514328	-0.0422234	-0.0282825	-0.0404579	-0.048623	-0.0162457	-0.0165371
	20	4		0.013333	-0.05096	-0.0731	-0.02702	-0.05851	-0.07765	-0.04799	-0.04529	-0.06491	-0.04477	-0.05379	-0.05747	-0.03986	-0.06146	-0.06966	-0.0269	-0.02388		3	0.915018		0.013333	-0.0495405	-0.0832126	-0.0247238	-0.0489785	-0.0619811	-0.0378312	-0.0378714	-0.0476885	-0.046217	-0.0507534	-0.0426614	-0.029527	-0.0417626	-0.0493527	-0.0179692	-0.0180405
	45	5		0.02	-0.04923	-0.07528	-0.02602	-0.05724	-0.07623	-0.04899	-0.04615	-0.06465	-0.04501	-0.05464	-0.05905	-0.04013	-0.06369	-0.07064	-0.02713	-0.02343		4	0.837097		0.02	-0.0478587	-0.0856942	-0.0238088	-0.0479154	-0.0608476	-0.0386196	-0.0385905	-0.0474975	-0.0464647	-0.0515554	-0.0438343	-0.029727	-0.0432779	-0.050047	-0.0181228	-0.0177005
	60	6		0.026667	-0.04924	-0.07612	-0.02623	-0.05844	-0.0773	-0.0491	-0.04725	-0.06378	-0.04549	-0.05587	-0.05966	-0.04148	-0.0653	-0.07103	-0.02749	-0.02515		5	0.798211		0.026667	-0.0478684	-0.0866504	-0.0240009	-0.0489199	-0.0617017	-0.0387063	-0.0395104	-0.0468583	-0.0469602	-0.052716	-0.0442871	-0.0307271	-0.0443719	-0.0503233	-0.0183633	-0.0189999
	90	7		0.033333	-0.04986	-0.07664	-0.02606	-0.05971	-0.07657	-0.04966	-0.04634	-0.06441	-0.04629	-0.056	-0.06014	-0.04231	-0.06593	-0.07188	-0.02864	-0.02706		6	0.788315		0.033333	-0.0484711	-0.0872424	-0.0238454	-0.0499831	-0.061119	-0.0391477	-0.0387494	-0.0473211	-0.0477861	-0.0528387	-0.0446434	-0.0313419	-0.0448	-0.0509255	-0.0191315	-0.0204429
	120	8		0.04	-0.05099	-0.07724	-0.02639	-0.06186	-0.07908	-0.05181	-0.04573	-0.06465	-0.04725	-0.05802	-0.06249	-0.04176	-0.06663	-0.0725	-0.02979	-0.02731		7	0.836198		0.04	-0.0495697	-0.0879254	-0.0241473	-0.0517828	-0.0631225	-0.0408426	-0.0382393	-0.0474975	-0.0487771	-0.0547446	-0.0463878	-0.0309345	-0.0452756	-0.0513648	-0.0198997	-0.0206317
250 µM	0	9		0.046667	-0.05252	-0.07842	-0.02701	-0.06281	-0.08142	-0.05145	-0.04616	-0.06627	-0.04764	-0.05963	-0.0641	-0.04171	-0.06747	-0.07501	-0.02925	-0.02757		8	0.734686		0.046667	-0.0510571	-0.0892686	-0.0247146	-0.0525781	-0.0649904	-0.0405588	-0.0385989	-0.0486876	-0.0491797	-0.0562637	-0.047583	-0.0308974	-0.0458464	-0.0531431	-0.019539	-0.0208281
	5	10		0.053333	-0.0542	-0.08048	-0.02616	-0.06282	-0.08026	-0.05073	-0.04828	-0.06809	-0.04784	-0.05901	-0.06393	-0.04265	-0.06772	-0.0756	-0.02874	-0.02738		9	1.03232		0.053333	-0.0526903	-0.0916136	-0.0239369	-0.0525864	-0.0640644	-0.0399912	-0.0403716	-0.0500248	-0.0493862	-0.0556787	-0.0474568	-0.0315938	-0.0460163	-0.0535611	-0.0191983	-0.0206846
	10	11		0.06	-0.05602	-0.08165	-0.02615	-0.0629	-0.07943	-0.05156	-0.05026	-0.06999	-0.04854	-0.05781	-0.06439	-0.04305	-0.06707	-0.07416	-0.02857	-0.03087		10	0.943547		0.06	-0.0544596	-0.0929455	-0.0239277	-0.0526534	-0.0634019	-0.0406455	-0.0420273	-0.0514207	-0.0501088	-0.0545465	-0.0477983	-0.0318901	-0.0455746	-0.0525409	-0.0190847	-0.0233212
	20	12		0.066667	-0.05728	-0.08228	-0.02735	-0.06519	-0.07952	-0.05213	-0.05185	-0.07114	-0.04878	-0.05939	-0.06509	-0.04445	-0.06897	-0.07602	-0.0299	-0.03219		11	0.742324		0.066667	-0.0556845	-0.0936626	-0.0250257	-0.0545703	-0.0634738	-0.0410949	-0.0433569	-0.0522656	-0.0503566	-0.0560373	-0.0483179	-0.0329271	-0.0468657	-0.0538586	-0.0199732	-0.0243184
	45	13		0.073333	-0.05786	-0.08309	-0.02751	-0.06606	-0.08028	-0.05503	-0.05342	-0.07119	-0.04871	-0.06074	-0.06564	-0.04519	-0.06773	-0.07836	-0.03239	-0.03257		12	0.740768		0.073333	-0.0562483	-0.0945847	-0.0251721	-0.0552986	-0.0640804	-0.043381	-0.0446697	-0.0523023	-0.0502843	-0.0573111	-0.0487262	-0.0334753	-0.0460231	-0.0555165	-0.0216365	-0.0246055
	60	14		0.08	-0.05889	-0.08402	-0.03005	-0.06663	-0.08261	-0.05509	-0.05501	-0.07254	-0.04949	-0.06098	-0.06666	-0.04567	-0.0688	-0.07827	-0.03352	-0.03428		13	0.679508		0.08	-0.0572496	-0.0956433	-0.0274963	-0.0557758	-0.0659402	-0.0434283	-0.0459993	-0.0532941	-0.0510895	-0.0575375	-0.0494833	-0.0338309	-0.0467501	-0.0554527	-0.0223913	-0.0258973
	90	15		0.086667	-0.05981	-0.0865	-0.03125	-0.0687	-0.08459	-0.05668	-0.05545	-0.07467	-0.05027	-0.06266	-0.06699	-0.04577	-0.06993	-0.07908	-0.03455	-0.03507		14	0.70848		0.086667	-0.058144	-0.0984664	-0.0285943	-0.0575086	-0.0675207	-0.0446817	-0.0463672	-0.054859	-0.0518947	-0.0591227	-0.0497283	-0.0339049	-0.047518	-0.0560266	-0.0230794	-0.0264941
	120	16		0.093333	-0.0617	-0.08736	-0.03177	-0.06986	-0.08408	-0.05859	-0.05588	-0.07591	-0.05115	-0.06342	-0.06816	-0.04727	-0.06986	-0.08103	-0.03694	-0.03487		15	0.667999		0.093333	-0.0599813	-0.0994454	-0.0290701	-0.0584796	-0.0671136	-0.0461874	-0.0467268	-0.05577	-0.0528032	-0.0598398	-0.0505968	-0.0350161	-0.0474704	-0.0574081	-0.0246759	-0.026343
				0.1	-0.06308	-0.08749	-0.03293	-0.07075	-0.08479	-0.05899	-0.05579	-0.07691	-0.05291	-0.0638	-0.06982	-0.05006	-0.07175	-0.08262	-0.03704	-0.03707		16	0.755464		0.1	-0.0613229	-0.0995934	-0.0301315	-0.0592246	-0.0676803	-0.0465027	-0.0466515	-0.0565047	-0.0546201	-0.0601983	-0.0518291	-0.0370828	-0.0487547	-0.0585346	-0.0247427	-0.028005
				0.106667	-0.06263	-0.08669	-0.03449	-0.07164	-0.0847	-0.05895	-0.05601	-0.07642	-0.05366	-0.06586	-0.07091	-0.04994	-0.07242	-0.08336	-0.03675	-0.03811					0.106667	-0.0608854	-0.0986827	-0.031559	-0.0599696	-0.0676085	-0.0464712	-0.0468355	-0.0561447	-0.0553943	-0.062142	-0.0526382	-0.036994	-0.04921	-0.0590589	-0.0245489	-0.0287907
				0.113333	-0.06365	-0.08741	-0.03513	-0.07291	-0.08528	-0.06087	-0.05609	-0.07643	-0.05391	-0.06587	-0.07251	-0.04973	-0.07447	-0.08317	-0.0371	-0.03721					0.113333	-0.061877	-0.0995023	-0.0321446	-0.0610327	-0.0680715	-0.0479847	-0.0469024	-0.0561521	-0.0556524	-0.0621515	-0.0538259	-0.0368384	-0.050603	-0.0589243	-0.0247827	-0.0281108
				0.12	-0.06172	-0.08757	-0.03462	-0.07285	-0.08659	-0.06229	-0.05748	-0.0786	-0.05468	-0.06551	-0.07284	-0.05135	-0.07447	-0.08289	-0.03619	-0.03866					0.12	-0.0600008	-0.0996844	-0.0316779	-0.0609825	-0.0691171	-0.0491041	-0.0480647	-0.0577463	-0.0564473	-0.0618118	-0.0540709	-0.0380384	-0.050603	-0.0587259	-0.0241749	-0.0292062
				0.126667	-0.06169	-0.08816	-0.03649	-0.07361	-0.08822	-0.06256	-0.05919	-0.07843	-0.05609	-0.06673	-0.07092	-0.05373	-0.07452	-0.08317	-0.0373	-0.03983					0.126667	-0.0599716	-0.100356	-0.033389	-0.0616187	-0.0704182	-0.049317	-0.0494946	-0.0576214	-0.0579028	-0.0629629	-0.0526456	-0.0398015	-0.0506369	-0.0589243	-0.0249163	-0.0300901
				0.133333	-0.06255	-0.08894	-0.0388	-0.07374	-0.09034	-0.06368	-0.06145	-0.07969	-0.0565	-0.06965	-0.07253	-0.05493	-0.07451	-0.08476	-0.03855	-0.03947					0.133333	-0.0608077	-0.101244	-0.0355027	-0.0617275	-0.0721104	-0.0501999	-0.0513844	-0.0585471	-0.0583261	-0.0657181	-0.0538408	-0.0406904	-0.0506301	-0.0600507	-0.0257513	-0.0298182
				0.14	-0.06243	-0.08961	-0.03741	-0.07393	-0.09186	-0.06595	-0.06294	-0.08036	-0.05749	-0.07044	-0.07405	-0.05388	-0.07673	-0.0835	-0.03794	-0.04057					0.14	-0.060691	-0.102007	-0.0342308	-0.0618866	-0.0733237	-0.0519894	-0.0526303	-0.0590394	-0.0593481	-0.0664635	-0.0549691	-0.0399126	-0.0521386	-0.0591581	-0.0253439	-0.0306492
				0.146667	-0.06209	-0.08887	-0.0378	-0.07357	-0.09222	-0.06769	-0.06207	-0.08072	-0.0576	-0.07005	-0.07348	-0.05573	-0.07618	-0.08386	-0.03839	-0.04271					0.146667	-0.0603605	-0.101164	-0.0345877	-0.0615852	-0.073611	-0.0533611	-0.0519028	-0.0593039	-0.0594616	-0.0660955	-0.054546	-0.041283	-0.0517649	-0.0594131	-0.0256445	-0.0322659
				0.153333	-0.06245	-0.08879	-0.03945	-0.07605	-0.09251	-0.06828	-0.06216	-0.08085	-0.05824	-0.06932	-0.07219	-0.05541	-0.07671	-0.08532	-0.03716	-0.0427					0.153333	-0.0607105	-0.101073	-0.0360975	-0.0636612	-0.0738425	-0.0538262	-0.0519781	-0.0593994	-0.0601223	-0.0654067	-0.0535884	-0.041046	-0.0521251	-0.0604475	-0.0248228	-0.0322583
				0.16	-0.06463	-0.08944	-0.03956	-0.07662	-0.09182	-0.06738	-0.0621	-0.08205	-0.05648	-0.06915	-0.07175	-0.05714	-0.07696	-0.08703	-0.03825	-0.04253					0.16	-0.0628297	-0.101813	-0.0361981	-0.0641384	-0.0732918	-0.0531167	-0.0519279	-0.060281	-0.0583054	-0.0652463	-0.0532618	-0.0423275	-0.0522949	-0.061659	-0.0255509	-0.0321299
				0.166667	-0.06449	-0.09005	-0.038	-0.07695	-0.09222	-0.0664	-0.06239	-0.08224	-0.05624	-0.07046	-0.07367	-0.05733	-0.0782	-0.08784	-0.03836	-0.04215					0.166667	-0.0626936	-0.102508	-0.0347707	-0.0644146	-0.073611	-0.0523441	-0.0521704	-0.0604206	-0.0580577	-0.0664823	-0.054687	-0.0424682	-0.0531375	-0.0622329	-0.0256244	-0.0318428
				0.173333	-0.06437	-0.0928	-0.03751	-0.07874	-0.0921	-0.06812	-0.062	-0.08182	-0.05612	-0.0702	-0.07629	-0.05633	-0.07898	-0.08826	-0.03809	-0.04297					0.173333	-0.062577	-0.105638	-0.0343223	-0.065913	-0.0735153	-0.0537	-0.0518443	-0.060112	-0.0579338	-0.066237	-0.0566319	-0.0417275	-0.0536675	-0.0625304	-0.0254441	-0.0324623
				0.18	-0.06498	-0.09234	-0.03852	-0.07834	-0.09198	-0.06802	-0.06245	-0.08083	-0.05633	-0.07084	-0.07749	-0.05652	-0.08055	-0.08795	-0.03953	-0.04362					0.18	-0.06317	-0.105114	-0.0352465	-0.0655782	-0.0734195	-0.0536212	-0.0522206	-0.0593847	-0.0581506	-0.0668409	-0.0575227	-0.0418682	-0.0547344	-0.0623108	-0.026406	-0.0329533
				0.186667	-0.06705	-0.0929	-0.03754	-0.07811	-0.09266	-0.06661	-0.06332	-0.08038	-0.05758	-0.07111	-0.07779	-0.05651	-0.08108	-0.08683	-0.04012	-0.04386					0.186667	-0.0651823	-0.105752	-0.0343498	-0.0653856	-0.0739623	-0.0525097	-0.0529481	-0.0590541	-0.059441	-0.0670957	-0.0577454	-0.0418608	-0.0550945	-0.0615173	-0.0268001	-0.0331346
				0.193333	-0.06728	-0.09133	-0.03826	-0.07817	-0.092	-0.06709	-0.06379	-0.08134	-0.05912	-0.07144	-0.07751	-0.05695	-0.07932	-0.08693	-0.0402	-0.04268					0.193333	-0.0654059	-0.103965	-0.0350086	-0.0654359	-0.0734354	-0.0528881	-0.0533411	-0.0597594	-0.0610308	-0.067407	-0.0575376	-0.0421867	-0.0538986	-0.0615881	-0.0268535	-0.0322432
				0.2	-0.06775	-0.08929	-0.03827	-0.07753	-0.09173	-0.06891	-0.06294	-0.08248	-0.06026	-0.07272	-0.07744	-0.05777	-0.07952	-0.08823	-0.04077	-0.0413					0.2	-0.0658628	-0.101642	-0.0350177	-0.0649001	-0.0732199	-0.0543228	-0.0526303	-0.0605969	-0.0622076	-0.0686148	-0.0574856	-0.0427942	-0.0540345	-0.0625092	-0.0272343	-0.0312007
				0.206667	-0.06879	-0.09129	-0.0384	-0.0769	-0.09164	-0.06898	-0.06303	-0.08333	-0.06011	-0.07363	-0.07605	-0.05858	-0.08166	-0.08968	-0.04169	-0.04189					0.206667	-0.0668739	-0.103919	-0.0351367	-0.0643727	-0.0731481	-0.054378	-0.0527056	-0.0612214	-0.0620528	-0.0694734	-0.0564538	-0.0433942	-0.0554886	-0.0635365	-0.0278489	-0.0316464
				0.213333	-0.06882	-0.09332	-0.04038	-0.07704	-0.09068	-0.07093	-0.06463	-0.08443	-0.05877	-0.07289	-0.07651	-0.05813	-0.0808	-0.09064	-0.04336	-0.04171					0.213333	-0.066903	-0.10623	-0.0369484	-0.0644899	-0.0723818	-0.0559152	-0.0540435	-0.0620295	-0.0606695	-0.0687752	-0.0567952	-0.0430608	-0.0549042	-0.0642166	-0.0289644	-0.0315104
				0.22	-0.06948	-0.09344	-0.04118	-0.07607	-0.09227	-0.07108	-0.06495	-0.08587	-0.05939	-0.07255	-0.07559	-0.06061	-0.08112	-0.09021	-0.04435	-0.04203					0.22	-0.0675446	-0.106367	-0.0376804	-0.063678	-0.073651	-0.0560334	-0.0543111	-0.0630875	-0.0613095	-0.0684544	-0.0561123	-0.0448979	-0.0551217	-0.063912	-0.0296257	-0.0317521
				0.226667	-0.06865	-0.09611	-0.0421	-0.07745	-0.0918	-0.07201	-0.06435	-0.08571	-0.06131	-0.07254	-0.07452	-0.06203	-0.08191	-0.0886	-0.04405	-0.04254					0.226667	-0.0667378	-0.109406	-0.0385223	-0.0648331	-0.0732758	-0.0567666	-0.0538094	-0.0629699	-0.0632916	-0.0684449	-0.055318	-0.0459498	-0.0556585	-0.0627713	-0.0294253	-0.0321374
				0.233333	-0.06889	-0.096	-0.04265	-0.07905	-0.09335	-0.07039	-0.06521	-0.08534	-0.06136	-0.0721	-0.07521	-0.06319	-0.08247	-0.09013	-0.04273	-0.04418					0.233333	-0.0669711	-0.109281	-0.0390255	-0.0661725	-0.074513	-0.0554895	-0.0545285	-0.0626981	-0.0633432	-0.0680298	-0.0558302	-0.0468091	-0.056039	-0.0638553	-0.0285436	-0.0333764
				0.24	-0.06943	-0.09477	-0.04299	-0.07983	-0.09441	-0.07053	-0.06461	-0.08474	-0.0604	-0.07128	-0.07667	-0.06093	-0.08182	-0.0917	-0.04366	-0.04608					0.24	-0.067496	-0.107881	-0.0393366	-0.0668254	-0.0753591	-0.0555999	-0.0540268	-0.0622573	-0.0623521	-0.0672561	-0.056914	-0.045135	-0.0555973	-0.0649676	-0.0291648	-0.0348118
				0.246667	-0.07004	-0.09521	-0.04259	-0.08111	-0.09527	-0.07122	-0.06472	-0.08608	-0.06067	-0.07144	-0.07657	-0.06171	-0.08185	-0.09181	-0.04383	-0.04553					0.246667	-0.068089	-0.108381	-0.0389706	-0.0678969	-0.0760456	-0.0561438	-0.0541187	-0.0632418	-0.0626309	-0.067407	-0.0568398	-0.0457128	-0.0556177	-0.0650455	-0.0292784	-0.0343963
				0.253333	-0.07064	-0.09596	-0.04261	-0.08125	-0.09458	-0.07229	-0.0648	-0.08542	-0.06095	-0.07379	-0.07595	-0.06126	-0.08261	-0.09132	-0.04327	-0.0454					0.253333	-0.0686723	-0.109235	-0.0389889	-0.0680141	-0.0754948	-0.0569873	-0.0541856	-0.0627569	-0.0629199	-0.0696244	-0.0563795	-0.0453794	-0.0561341	-0.0646984	-0.0289043	-0.0342981
				0.26	-0.06989	-0.09518	-0.04221	-0.07951	-0.09417	-0.07189	-0.06528	-0.08467	-0.05946	-0.07503	-0.07604	-0.06198	-0.08409	-0.09168	-0.04239	-0.04539					0.26	-0.0679432	-0.108347	-0.0386229	-0.0665576	-0.0751676	-0.056672	-0.054587	-0.0622059	-0.0613818	-0.0707944	-0.0564463	-0.0459128	-0.0571398	-0.0649534	-0.0283165	-0.0342905
				0.266667	-0.06711	-0.09578	-0.04223	-0.07913	-0.09323	-0.07192	-0.06474	-0.08569	-0.05848	-0.07509	-0.0758	-0.06273	-0.08309	-0.08998	-0.04135	-0.04492					0.266667	-0.0652407	-0.10903	-0.0386412	-0.0662395	-0.0744172	-0.0566956	-0.0541355	-0.0629552	-0.0603701	-0.070851	-0.0562682	-0.0464684	-0.0564603	-0.063749	-0.0276217	-0.0339354
				0.273333	-0.06589	-0.09476	-0.04083	-0.07799	-0.09252	-0.07061	-0.06445	-0.08575	-0.05717	-0.07488	-0.0758	-0.06057	-0.08212	-0.09017	-0.04135	-0.04463					0.273333	-0.0640546	-0.107869	-0.0373602	-0.0652852	-0.0738505	-0.0556629	-0.053893	-0.0629993	-0.0590177	-0.0706528	-0.0562682	-0.0448683	-0.0558012	-0.0638836	-0.0276217	-0.0337164
				0.28	-0.06599	-0.09283	-0.04274	-0.07712	-0.09329	-0.0708	-0.06297	-0.0852	-0.05685	-0.07303	-0.07685	-0.06068	-0.08371	-0.09185	-0.04181	-0.04494					0.28	-0.0641518	-0.105672	-0.0391079	-0.0645569	-0.0744651	-0.0558127	-0.0526554	-0.0625952	-0.0586874	-0.0689073	-0.0570476	-0.0449498	-0.0568816	-0.0650739	-0.027929	-0.0339506
				0.286667	-0.06517	-0.09282	-0.04178	-0.07779	-0.09344	-0.06986	-0.06343	-0.0851	-0.05659	-0.07154	-0.07646	-0.06267	-0.08242	-0.09174	-0.04347	-0.04416					0.286667	-0.0633547	-0.105661	-0.0382295	-0.0651178	-0.0745849	-0.0550717	-0.05304	-0.0625218	-0.058419	-0.0675014	-0.0567581	-0.0464239	-0.056005	-0.0649959	-0.0290379	-0.0333613
				0.293333	-0.06242	-0.09283	-0.04128	-0.07888	-0.09307	-0.06922	-0.06312	-0.08248	-0.0559	-0.07127	-0.0761	-0.06273	-0.08162	-0.09025	-0.04221	-0.04225					0.293333	-0.0606813	-0.105672	-0.0377719	-0.0660302	-0.0742895	-0.0545672	-0.0527808	-0.0605969	-0.0577067	-0.0672466	-0.0564909	-0.0464684	-0.0554614	-0.0639403	-0.0281962	-0.0319184
				0.3	-0.06283	-0.0913	-0.04002	-0.07676	-0.09222	-0.06822	-0.06277	-0.08183	-0.05629	-0.07135	-0.07541	-0.06081	-0.08144	-0.09095	-0.04087	-0.04275					0.3	-0.0610799	-0.10393	-0.036619	-0.0642556	-0.073611	-0.0537789	-0.0524882	-0.0601194	-0.0581093	-0.0673221	-0.0559787	-0.0450461	-0.0553391	-0.0644362	-0.0273011	-0.0322961
				0.306667	-0.0619	-0.09207	-0.04023	-0.07502	-0.09063	-0.06878	-0.06318	-0.0823	-0.05665	-0.07062	-0.07502	-0.06145	-0.08217	-0.09052	-0.04159	-0.04373					0.306667	-0.0601758	-0.104807	-0.0368112	-0.062799	-0.0723419	-0.0542203	-0.052831	-0.0604647	-0.0584809	-0.0666333	-0.0556892	-0.0455202	-0.0558352	-0.0641316	-0.0277821	-0.0330364
				0.313333	-0.0629	-0.09157	-0.0398	-0.07653	-0.0902	-0.06915	-0.06212	-0.08271	-0.05715	-0.07147	-0.07504	-0.05973	-0.08206	-0.08934	-0.04227	-0.04344					0.313333	-0.0611479	-0.104238	-0.0364177	-0.064063	-0.0719987	-0.054512	-0.0519446	-0.0607659	-0.0589971	-0.0674353	-0.055704	-0.0442461	-0.0557604	-0.0632956	-0.0282363	-0.0328174
				0.32	-0.06334	-0.09277	-0.04018	-0.07661	-0.09074	-0.06912	-0.06249	-0.08246	-0.05841	-0.07258	-0.07615	-0.05957	-0.08106	-0.08986	-0.04198	-0.04322					0.32	-0.0615757	-0.105604	-0.0367654	-0.06413	-0.0724297	-0.0544883	-0.052254	-0.0605822	-0.0602978	-0.0684827	-0.056528	-0.0441275	-0.0550809	-0.063664	-0.0280426	-0.0326512
				0.326667	-0.06446	-0.0915	-0.03954	-0.0765	-0.09165	-0.06813	-0.06311	-0.08149	-0.05791	-0.07363	-0.07598	-0.06132	-0.08131	-0.09059	-0.0414	-0.04243					0.326667	-0.0626645	-0.104158	-0.0361798	-0.0640379	-0.0731561	-0.0537079	-0.0527725	-0.0598696	-0.0597817	-0.0694734	-0.0564018	-0.0454239	-0.0552508	-0.0641812	-0.0276551	-0.0320543
				0.333333	-0.063	-0.09051	-0.03863	-0.07639	-0.0916	-0.06794	-0.06335	-0.08124	-0.05744	-0.07362	-0.07384	-0.06196	-0.08036	-0.0894	-0.04245	-0.04259					0.333333	-0.0612451	-0.103031	-0.0353471	-0.0639458	-0.0731162	-0.0535581	-0.0529732	-0.0596859	-0.0592965	-0.069464	-0.0548132	-0.045898	-0.0546053	-0.0633381	-0.0283565	-0.0321752
				0.34	-0.06175	-0.09073	-0.03858	-0.07519	-0.09181	-0.06829	-0.06332	-0.0797	-0.05582	-0.0729	-0.07332	-0.06341	-0.08111	-0.08943	-0.04244	-0.04201					0.34	-0.06003	-0.103282	-0.0353014	-0.0629413	-0.0732838	-0.053834	-0.0529481	-0.0585545	-0.0576241	-0.0687846	-0.0544272	-0.0469721	-0.0551149	-0.0633593	-0.0283499	-0.031737
				0.346667	-0.06038	-0.08936	-0.03806	-0.07626	-0.08965	-0.06753	-0.06349	-0.07896	-0.05469	-0.07078	-0.07311	-0.0613	-0.08071	-0.08934	-0.0408	-0.04126					0.346667	-0.0586981	-0.101722	-0.0348256	-0.063837	-0.0715596	-0.0532349	-0.0530902	-0.0580108	-0.0564576	-0.0667843	-0.0542713	-0.0454091	-0.0548431	-0.0632956	-0.0272543	-0.0311704
				0.353333	-0.05937	-0.08761	-0.0359	-0.07501	-0.08726	-0.06654	-0.06164	-0.07963	-0.05257	-0.07026	-0.0711	-0.05785	-0.07735	-0.0878	-0.0396	-0.04					0.353333	-0.0577162	-0.09973	-0.0328491	-0.0627906	-0.0696519	-0.0524545	-0.0515433	-0.058503	-0.0542691	-0.0662936	-0.0527793	-0.0428534	-0.0525599	-0.0622045	-0.0264527	-0.0302186
				0.36	-0.05572	-0.08388	-0.02976	-0.07114	-0.08655	-0.0637	-0.06005	-0.07562	-0.05048	-0.06662	-0.06663	-0.05404	-0.07337	-0.08445	-0.03678	-0.03764					0.36	-0.0541679	-0.095484	-0.0272309	-0.0595511	-0.0690852	-0.0502157	-0.0502137	-0.055557	-0.0521115	-0.0628591	-0.0494611	-0.0400311	-0.0498555	-0.0598311	-0.024569	-0.0284357
				0.366667	-0.0476	-0.07818	-0.02337	-0.06675	-0.08284	-0.05803	-0.05494	-0.06874	-0.04538	-0.05979	-0.06151	-0.05031	-0.06878	-0.07791	-0.03112	-0.03244					0.366667	-0.0462741	-0.0889954	-0.021384	-0.0558762	-0.0661238	-0.0457459	-0.0459407	-0.0505023	-0.0468467	-0.0564147	-0.0456604	-0.037268	-0.0467366	-0.0551977	-0.0207881	-0.0245073
				0.373333	-0.03569	-0.07066	-0.01615	-0.05965	-0.07472	-0.05199	-0.04889	-0.05948	-0.03708	-0.04887	-0.05154	-0.04518	-0.06431	-0.07013	-0.02504	-0.02536					0.373333	-0.0346959	-0.0804351	-0.0147775	-0.0499328	-0.0596423	-0.0409845	-0.0408817	-0.0436991	-0.0382784	-0.0461112	-0.0382594	-0.0334679	-0.0436992	-0.0496857	-0.0167267	-0.0191586
				0.38	-0.02153	-0.05999	-0.00785	-0.05234	-0.06824	-0.04415	-0.04205	-0.04965	-0.02795	-0.03621	-0.04265	-0.03741	-0.05892	-0.06117	-0.01774	-0.01788					0.38	-0.0209303	-0.068289	-0.0071829	-0.0438136	-0.0544699	-0.0348041	-0.0351621	-0.0364772	-0.0288534	-0.0341659	-0.0316601	-0.0277121	-0.0400366	-0.0433377	-0.0118503	-0.0135077
				0.386667	-0.0115	-0.04987	-0.00312	-0.05	-0.06603	-0.03864	-0.03968	-0.0423	-0.01923	-0.0233	-0.03672	-0.03352	-0.05703	-0.05648	-0.01713	-0.01441					0.386667	-0.0111797	-0.056769	-0.0028549	-0.0418548	-0.0527059	-0.0304605	-0.0331803	-0.0310772	-0.0198515	-0.0219847	-0.0272581	-0.0248305	-0.0387523	-0.0400149	-0.0114428	-0.0108862
				0.393333	-0.0169	-0.05183	-0.01558	-0.0631	-0.08008	-0.05207	-0.05501	-0.0488	-0.02434	-0.02041	-0.04668	-0.04984	-0.07549	-0.06768	-0.03682	-0.02999					0.393333	-0.0164293	-0.0590002	-0.014256	-0.0528208	-0.0639208	-0.0410476	-0.0459993	-0.0358527	-0.0251267	-0.0192578	-0.0346517	-0.0369199	-0.0512961	-0.0479499	-0.0245957	-0.0226564
				0.4	-0.0611	-0.08641	-0.07105	-0.11632	-0.13311	-0.10674	-0.11333	-0.09426	-0.06625	-0.04525	-0.10294	-0.11555	-0.14736	-0.1306	-0.11121	-0.0988					0.4	-0.0593981	-0.098364	-0.065012	-0.0973711	-0.10625	-0.0841448	-0.0947663	-0.0692515	-0.0683912	-0.0426955	-0.0764149	-0.0855957	-0.100132	-0.0925275	-0.0742881	-0.0746398
				0.406667	-0.17475	-0.18317	-0.20085	-0.24033	-0.25625	-0.23192	-0.24269	-0.21332	-0.17492	-0.12778	-0.23738	-0.26423	-0.30757	-0.27644	-0.27471	-0.25412					0.406667	-0.169882	-0.20851	-0.183781	-0.20118	-0.204542	-0.182826	-0.202937	-0.156723	-0.180573	-0.120566	-0.176213	-0.195733	-0.208996	-0.195852	-0.183506	-0.191978
				0.413333	-0.35925	-0.35053	-0.40496	-0.43569	-0.45566	-0.42831	-0.43591	-0.39711	-0.35743	-0.27545	-0.44583	-0.48672	-0.5492	-0.49977	-0.51958	-0.49184					0.413333	-0.349243	-0.399022	-0.370546	-0.364715	-0.363713	-0.337643	-0.364507	-0.291751	-0.368982	-0.2599	-0.33095	-0.360547	-0.373186	-0.354077	-0.347079	-0.371567
				0.42	-0.5753	-0.55503	-0.63284	-0.65757	-0.68559	-0.6508	-0.64427	-0.59907	-0.57493	-0.45013	-0.67462	-0.72726	-0.80869	-0.74287	-0.78341	-0.74512					0.42	-0.559275	-0.631813	-0.57906	-0.55045	-0.547246	-0.513035	-0.538737	-0.440128	-0.593512	-0.424719	-0.500787	-0.538731	-0.549511	-0.526308	-0.523317	-0.562911
				0.426667	-0.75597	-0.73291	-0.81982	-0.83776	-0.88326	-0.83268	-0.81397	-0.75862	-0.7672	-0.5992	-0.86335	-0.92538	-1.02713	-0.94224	-1.00589	-0.94918					0.426667	-0.734912	-0.834301	-0.75015	-0.701286	-0.705028	-0.656414	-0.68064	-0.557347	-0.791996	-0.565374	-0.640886	-0.685492	-0.697943	-0.667558	-0.671933	-0.717071
				0.433333	-0.84462	-0.82872	-0.91842	-0.92947	-1.00035	-0.93251	-0.90064	-0.83625	-0.88576	-0.67842	-0.97206	-1.04512	-1.16291	-1.06415	-1.15048	-1.06791					0.433333	-0.821093	-0.943365	-0.840371	-0.778056	-0.798491	-0.735112	-0.753113	-0.614381	-0.914388	-0.640121	-0.721584	-0.774191	-0.790207	-0.753929	-0.768519	-0.806767
				0.44	-0.80364	-0.8091	-0.88616	-0.89375	-0.99293	-0.90844	-0.86571	-0.78758	-0.89147	-0.65382	-0.96317	-1.04309	-1.17942	-1.06454	-1.17605	-1.05611					0.44	-0.781255	-0.921031	-0.810852	-0.748155	-0.792568	-0.716137	-0.723905	-0.578624	-0.920283	-0.61691	-0.714985	-0.772688	-0.801425	-0.754205	-0.7856	-0.797853
				0.446667	-0.62286	-0.65309	-0.70097	-0.70707	-0.8366	-0.73306	-0.68859	-0.58309	-0.76412	-0.51001	-0.80901	-0.89478	-1.0405	-0.91053	-1.04321	-0.87421					0.446667	-0.60551	-0.743438	-0.6414	-0.591886	-0.667784	-0.577882	-0.575798	-0.428388	-0.788817	-0.481219	-0.600548	-0.662824	-0.707028	-0.645092	-0.696863	-0.660434
				0.453333	-0.30795	-0.36685	-0.35828	-0.36387	-0.53135	-0.40997	-0.38131	-0.22992	-0.5195	-0.26098	-0.5203	-0.61231	-0.75083	-0.60611	-0.74694	-0.52646					0.453333	-0.299372	-0.4176	-0.327833	-0.304594	-0.42413	-0.323186	-0.318851	-0.168919	-0.53629	-0.246247	-0.386231	-0.45358	-0.510195	-0.429417	-0.498955	-0.397722
				0.46	0.30512	0.11433	0.30602	0.3022	-0.00924	0.1319	0.09665	0.30282	-0.14597	0.09815	-0.09315	-0.20511	-0.32711	-0.16024	-0.30167	-0.02647					0.46	0.296621	0.130146	0.280014	0.252971	-0.0073755	0.103979	0.0808186	0.222478	-0.150688	0.0926092	-0.0691475	-0.151939	-0.222274	-0.113527	-0.201515	-0.0199971
				0.466667	2.09711	1.23562	2.11626	2.13282	1.14339	1.26361	0.99594	1.20274	0.54162	0.68603	0.60434	0.37891	0.28138	0.48304	0.34985	0.68426					0.466667	2.0387	1.40656	1.93642	1.78538	0.912667	0.996123	0.832803	0.883636	0.559125	0.647302	0.448616	0.280684	0.1912	0.342224	0.233699	0.516934
				0.473333	8.06287	4.55808	7.73873	7.81152	4.23497	4.07531	2.99906	2.93266	2.25062	1.96226	2.0142	1.31862	1.20778	1.48593	1.36611	1.74931					0.473333	7.83828	5.18864	7.08108	6.539	3.3804	3.21263	2.50781	2.15458	2.32336	1.85149	1.49519	0.976791	0.820696	1.05275	0.91256	1.32154
				0.48	26.4982	14.4747	24.1945	24.2773	12.5852	11.1646	7.5201	6.25615	7.05014	5.23964	5.31611	2.9893	2.63091	3.03487	2.94686	3.31512					0.48	25.7601	16.4772	22.1384	20.3225	10.0456	8.80122	6.28829	4.59631	7.278	4.94385	3.94628	2.21438	1.78772	2.15014	1.9685	2.50445
				0.486667	75.8027	41.1637	66.1924	65.8153	33.2032	27.672	17.0748	12.238	19.9461	13.6482	13.1555	6.15475	4.71588	5.27049	5.25335	5.47874					0.486667	73.6912	46.8582	60.5672	55.0938	26.5032	21.8142	14.2779	8.99112	20.5907	12.8777	9.76568	4.55924	3.20448	3.73404	3.50923	4.13899
				0.493333	184.58	102.035	155.664	153.406	77.2306	61.4425	35.2959	22.1993	50.1741	32.9359	30.1053	12.1205	7.5754	8.2263	8.33224	8.23335					0.493333	179.438	116.15	142.435	128.415	61.6463	48.436	29.5144	16.3095	51.7957	31.0766	22.3479	8.9785	5.14754	5.82817	5.56592	6.22
				0.5	378.288	216.386	312.533	305.793	156.687	120.693	65.9657	37.4399	109.487	70.6125	61.6959	22.5259	11.2327	11.8067	12.0766	11.4573					0.5	367.751	246.321	285.974	255.978	125.069	95.1439	55.1604	27.5066	113.026	66.6263	45.7984	16.6865	7.63272	8.36481	8.06712	8.65558
				0.506667	657.177	393.682	540.7	526.512	278.056	209.814	111.218	58.6803	206.625	132.771	111.926	38.6607	15.5947	15.8049	16.2415	14.9315					0.506667	638.871	448.144	494.75	440.742	221.947	165.399	93.0006	43.1116	213.303	125.276	83.0852	28.6386	10.5967	11.1975	10.8493	11.2802
				0.513333	988.544	624.798	821.35	798.146	437.311	326.15	170.095	85.5929	341.391	220.29	180.71	60.673	20.457	19.9485	20.5096	18.3972					0.513333	961.008	711.233	751.55	668.125	349.067	257.109	142.233	62.8839	352.425	207.854	134.145	44.9446	13.9007	14.1331	13.7004	13.8984
				0.52	1325.97	885.091	1121.39	1089.63	620.62	460.262	238.462	116.747	503.257	327.378	263.09	87.2441	25.5415	23.9795	24.5908	21.6304					0.52	1289.04	1007.53	1026.09	912.123	495.386	362.831	199.402	85.7721	519.523	308.897	195.298	64.6276	17.3556	16.989	16.4266	16.341
				0.526667	1630.34	1145.41	1407.31	1368.97	809.595	599.185	310.213	149.982	675.392	443.365	350.824	115.938	30.5566	27.7051	28.2632	24.4686					0.526667	1584.93	1303.86	1287.71	1145.96	646.228	472.347	259.4	110.19	697.22	418.336	260.425	85.8829	20.7634	19.6285	18.8798	18.4851
				0.533333	1879.62	1380.73	1654.3	1611.98	986.769	730.055	378.934	182.927	840.255	556.211	434.993	143.951	35.2586	30.9999	31.3927	26.8146					0.533333	1827.26	1571.74	1513.71	1349.39	787.65	575.513	316.864	134.394	867.412	524.812	322.906	106.634	23.9585	21.9628	20.9703	20.2575
				0.54	2068.52	1574.1	1849.77	1805.51	1138.34	842.274	439.141	213.426	983.275	655.278	508.032	168.797	39.4536	33.7898	33.9025	28.6104					0.54	2010.9	1791.86	1692.57	1511.39	908.639	663.977	367.209	156.801	1015.05	618.286	377.124	125.039	26.809	23.9394	22.6468	21.6141
				0.546667	2200.75	1716.79	1991.19	1945.87	1254.9	928.329	486.788	239.714	1093.91	732.596	564.609	188.69	42.9965	36.034	35.7635	29.8405					0.546667	2139.44	1954.29	1821.98	1628.88	1001.68	731.816	407.052	176.115	1129.26	691.239	419.123	139.776	29.2164	25.5294	23.89	22.5434
				0.553333	2282.59	1805.97	2080.71	2034.35	1331.18	983.867	519.382	260.432	1165.91	783.371	601.755	202.58	45.7802	37.6948	36.9733	30.5186					0.553333	2219.01	2055.81	1903.88	1702.94	1062.56	775.597	434.307	191.336	1203.59	739.147	446.698	150.065	31.108	26.706	24.6981	23.0557
				0.56	2319.09	1841.39	2120.99	2073.1	1365.04	1007.18	535.74	274.529	1196.75	805.712	618.347	210.007	47.7097	38.7426	37.553	30.6822					0.56	2254.49	2096.13	1940.74	1735.38	1089.59	793.973	447.984	201.693	1235.43	760.227	459.014	155.566	32.4191	27.4483	25.0854	23.1793
				0.566667	2311.7	1823.57	2112.78	2062.48	1356.57	998.601	535.78	281.323	1186.84	800.033	614.602	210.93	48.7102	39.1596	37.5365	30.3869					0.566667	2247.31	2075.84	1933.23	1726.5	1082.83	787.212	448.018	206.684	1225.2	754.869	456.234	156.25	33.099	27.7438	25.0743	22.9562
				0.573333	2258.47	1755.06	2055.26	2002.2	1308.54	960.929	520.779	280.766	1139.78	768.976	592.188	205.752	48.7721	38.9729	36.9911	29.7349					0.573333	2195.56	1997.85	1880.6	1676.03	1044.49	757.515	435.475	206.275	1176.61	725.566	439.595	152.415	33.141	27.6115	24.71	22.4636
				0.58	2158.7	1643.79	1950.43	1895.6	1227.77	899.91	493.625	273.712	1062.91	717.636	554.581	195.45	48.0051	38.2989	36.0637	28.9					0.58	2098.57	1871.19	1784.68	1586.8	980.018	709.413	412.768	201.093	1097.26	677.123	411.679	144.783	32.6198	27.134	24.0905	21.8329
				0.586667	2019.97	1504.3	1808.38	1754	1125.25	824.052	458.543	261.887	967.024	653.308	506.927	181.58	46.6623	37.3509	34.9802	28.1209					0.586667	1963.71	1712.4	1654.7	1468.26	898.191	649.612	383.432	192.404	998.279	616.427	376.304	134.509	31.7074	26.4623	23.3667	21.2443
				0.593333	1858.46	1354.02	1646.26	1594.52	1013.78	742.772	420.089	247.392	864.039	584.023	455.029	165.996	45.0804	36.3766	34.0029	27.6416					0.593333	1806.7	1541.33	1506.36	1334.77	809.207	585.538	351.278	181.755	891.965	551.053	337.779	122.965	30.6325	25.7721	22.7139	20.8822
				0.6	1690.51	1207.27	1481.13	1433.58	904.323	663.759	382.01	232.08	763.966	516.551	403.985	150.388	43.5522	35.5727	33.3304	27.6108					0.6	1643.42	1374.29	1355.26	1200.04	721.841	523.251	319.436	170.506	788.657	487.39	299.888	111.403	29.5941	25.2025	22.2647	20.8589
				0.606667	1525.85	1071.79	1324.01	1281.57	803.548	591.427	346.488	217.079	672.789	455.068	357.16	135.893	42.2266	34.9956	33.0177	28.0007					0.606667	1483.34	1220.06	1211.49	1072.8	641.401	466.231	289.732	159.485	694.534	429.378	265.128	100.665	28.6933	24.7937	22.0558	21.1535
				0.613333	1367.49	949.23	1178.9	1142	713.601	527.015	314.154	202.768	592.315	400.949	315.877	122.974	41.0761	34.5519	32.9558	28.6218					0.613333	1329.4	1080.55	1078.72	955.961	569.604	415.454	262.695	148.971	611.459	378.315	234.483	91.0948	27.9115	24.4793	22.0145	21.6228
				0.62	1215.49	837.991	1045.45	1014.13	633.601	469.695	284.672	189.042	521.552	353.614	279.901	111.55	39.9485	34.0612	32.925	29.2001					0.62	1181.63	953.918	956.602	848.928	505.747	370.267	238.042	138.887	538.409	333.651	207.777	82.6328	27.1453	24.1316	21.9938	22.0596
				0.626667	1069.91	735.854	921.92	896.032	561.563	417.934	257.374	175.639	458.448	311.672	248.218	101.273	38.6698	33.3531	32.7018	29.4861					0.626667	1040.11	837.652	843.574	750.066	448.246	329.463	215.216	129.04	473.265	294.078	184.258	75.02	26.2764	23.63	21.8447	22.2757
				0.633333	931.712	641.386	807.077	786.254	495.695	370.411	231.683	162.337	401.19	273.777	219.73	91.7619	37.1279	32.3226	32.1297	29.3236					0.633333	905.759	730.115	738.49	658.171	395.669	292.001	193.733	119.266	414.156	258.322	163.111	67.9743	25.2287	22.8999	21.4626	22.1529
				0.64	802.492	554.131	700.585	684.263	434.846	326.303	207.249	149.016	348.673	239.021	193.645	82.7463	35.2766	30.937	31.1427	28.6504					0.64	780.139	630.789	641.048	572.794	347.099	257.23	173.301	109.48	359.942	225.528	143.747	61.2958	23.9707	21.9183	20.8033	21.6444
				0.646667	683.954	474.279	602.689	590.176	378.501	285.25	183.941	135.643	300.443	207.003	169.531	74.0935	33.1217	29.2154	29.7411	27.4776					0.646667	664.902	539.891	551.471	494.035	302.123	224.867	153.811	99.6553	310.153	195.317	125.847	54.8861	22.5065	20.6985	19.867	20.7584
				0.653333	577.423	402.233	513.89	504.436	326.622	247.213	161.802	122.258	256.537	177.682	147.237	65.7776	30.6951	27.194	27.9623	25.862					0.653333	561.339	457.878	470.219	422.262	260.713	194.882	135.298	89.8216	264.828	167.651	109.298	48.726	20.8575	19.2664	18.6788	19.5378
				0.66	483.679	338.373	434.607	427.494	279.411	212.354	140.997	108.994	217.176	151.189	126.782	57.8483	28.0526	24.9314	25.8674	23.8838					0.66	470.206	385.183	397.673	357.854	223.029	167.402	117.901	80.0766	224.195	142.654	94.1135	42.8522	19.062	17.6634	17.2794	18.0433
				0.666667	402.881	282.877	365.058	359.649	237.107	180.898	121.758	96.0773	182.534	127.666	108.262	50.3855	25.2707	22.509	23.5391	21.6533					0.666667	391.659	322.011	334.035	301.061	189.262	142.605	101.814	70.5867	188.434	120.459	80.3656	37.3239	17.1716	15.9472	15.7241	16.3583
				0.673333	334.594	235.592	305.166	300.952	199.883	153.05	104.321	83.797	152.635	107.19	91.7843	43.4928	22.4471	20.0273	21.0879	19.2971					0.673333	325.274	268.184	279.232	251.926	159.549	120.651	87.2333	61.5645	157.569	101.139	68.1337	32.2181	15.253	14.1889	14.0867	14.5783
				0.68	277.907	196.038	254.52	251.13	167.77	128.912	88.8843	72.4513	127.323	89.7227	77.4096	37.2642	19.694	17.5896	18.6264	16.9445					0.68	270.165	223.158	232.89	210.22	133.916	101.623	74.3249	53.229	131.438	84.6576	57.463	27.6041	13.3822	12.4618	12.4424	12.8009
				0.686667	231.571	163.496	212.429	209.625	140.624	108.444	75.5519	62.2929	106.265	75.1029	65.1278	31.7707	17.1157	15.2964	16.2704	14.7178					0.686667	225.121	186.114	194.376	175.477	112.248	85.4883	63.1763	45.7657	109.7	70.8632	48.3459	23.5347	11.6303	10.8372	10.8686	11.1187
				0.693333	194.188	137.077	177.979	175.609	118.127	91.4401	64.302	53.4731	89.0167	63.0725	54.8453	27.0491	14.7942	13.2313	14.1111	12.7123					0.693333	188.779	156.04	162.854	147.002	94.2903	72.0836	53.7692	39.2859	91.8937	59.5119	40.713	20.0371	10.0527	9.37411	9.42622	9.60368
				0.7	164.299	115.847	150.111	148.084	99.7897	77.5463	54.9891	46.0217	75.0714	53.3094	46.3805	23.0863	12.7852	11.4457	12.2181	10.9865					0.7	159.723	131.873	137.354	123.961	79.6533	61.1309	45.9818	33.8115	77.4978	50.3	34.4294	17.1016	8.68766	8.10905	8.16165	8.29989
				0.706667	140.531	98.8985	127.754	125.993	85.004	66.3155	47.3681	39.8392	63.8952	45.4634	39.5067	19.825	11.1049	9.95557	10.6217	9.56049					0.706667	136.617	112.58	116.897	105.468	67.8511	52.2775	39.6091	29.2693	65.9603	42.8968	29.3268	14.6857	7.54587	7.05332	7.09529	7.22261
				0.713333	121.64	85.3936	109.875	108.326	73.1359	57.2671	41.1414	34.7395	54.9727	39.1857	33.9765	17.176	9.73082	8.74175	9.31533	8.41639					0.713333	118.251	97.207	100.538	90.6794	58.3779	45.1445	34.4024	25.5226	56.7495	36.9736	25.2216	12.7235	6.61217	6.19335	6.22263	6.35828
				0.72	106.543	74.5998	95.5571	94.1755	63.5845	49.9412	36.0193	30.5008	47.8359	34.1584	29.5341	15.03	8.61385	7.75963	8.26097	7.50969					0.72	103.575	84.9199	87.4365	78.834	50.7538	39.3694	30.1193	22.4085	49.382	32.2301	21.9239	11.1338	5.85318	5.49754	5.51832	5.6733
				0.726667	94.3666	65.9043	84.0167	82.7541	55.8284	43.9475	31.7416	26.9222	42.0985	30.1053	25.9443	13.2758	7.69234	6.95126	7.40016	6.77557					0.726667	91.738	75.0215	76.8768	69.2732	44.5629	34.6445	26.5422	19.7794	43.4591	28.4058	19.259	9.83427	5.22701	4.92483	4.9433	5.1187
				0.733333	84.428	58.8093	74.6193	73.4277	49.445	38.9635	28.1088	23.8406	37.4406	26.7932	23.0071	11.8126	6.90897	6.26295	6.67666	6.15217					0.733333	82.0762	66.945	68.278	61.4661	39.4675	30.7155	23.5046	17.5153	38.6507	25.2806	17.0787	8.75043	4.6947	4.43717	4.46	4.64774
				0.74	76.19	52.9356	66.86	65.6981	44.1065	34.7513	24.9779	21.1417	33.6006	24.0475	20.5626	10.5657	6.21562	5.65026	6.03896	5.59327					0.74	74.0677	60.2587	61.1781	54.9957	35.2063	27.395	20.8865	15.5325	34.6866	22.6899	15.2641	7.82672	4.22356	4.00309	4.03402	4.22551
				0.746667	69.2425	47.9929	60.3492	59.1867	39.5747	31.1409	22.2502	18.7561	30.3878	21.734	18.4907	9.47956	5.58601	5.08958	5.45597	5.07256					0.746667	67.3138	54.6322	55.2206	49.545	31.589	24.5489	18.6055	13.7798	31.3699	20.507	13.7261	7.02215	3.79574	3.60586	3.64458	3.83214
				0.753333	63.2817	43.7564	54.7992	53.6201	35.6749	28.0117	19.8573	16.6339	27.6521	19.7523	16.707	8.51821	5.00396	4.56444	4.91197	4.57539					0.753333	61.519	49.8096	50.1423	44.8852	28.4761	22.0821	16.6046	12.2207	28.5458	18.6373	12.402	6.31002	3.40023	3.23381	3.28119	3.45654
				0.76	58.0755	40.068	49.9963	48.7953	32.2802	25.2743	17.7476	14.7436	25.287	18.0305	15.1539	7.66107	4.46305	4.07269	4.40048	4.10309					0.76	56.4578	45.611	45.7475	40.8464	25.7664	19.9241	14.8405	10.8319	26.1043	17.0126	11.2491	5.67508	3.03268	2.88542	2.93951	3.09974
				0.766667	53.4587	36.8126	45.775	44.5603	29.2962	22.8656	15.8921	13.072	23.2126	16.5138	13.7855	6.89384	3.96851	3.61714	3.92302	3.65562					0.766667	51.9696	41.9052	41.885	37.3013	23.3846	18.0253	13.289	9.60381	23.9628	15.5815	10.2333	5.10674	2.69663	2.56267	2.62057	2.76169
				0.773333	49.3211	33.9086	42.0189	40.8024	26.6568	20.7392	14.26	11.5995	21.368	15.1654	12.5731	6.21082	3.51605	3.1993	3.48002	3.23815					0.773333	47.9473	38.5995	38.448	34.1556	21.2778	16.3491	11.9242	8.522	22.0586	14.3093	9.33333	4.60078	2.38918	2.26664	2.32465	2.44631
				0.78	45.5798	31.2928	38.6474	37.4464	24.3122	18.8528	12.8246	10.3078	19.7131	13.9612	11.4925	5.60205	3.10809	2.82232	3.07774	2.85767					0.78	44.3102	35.6218	35.363	31.3463	19.4063	14.8619	10.7239	7.573	20.3502	13.1731	8.53116	4.14982	2.11197	1.99956	2.05593	2.15887
				0.786667	42.1719	28.9183	35.6002	34.4227	22.2224	17.1777	11.565	9.17984	18.2189	12.874	10.5271	5.06121	2.74547	2.48616	2.71692	2.51754					0.786667	40.9972	32.9188	32.5748	28.8152	17.7381	13.5415	9.67065	6.7443	18.8078	12.1473	7.81449	3.74918	1.86557	1.76139	1.8149	1.90191
				0.793333	39.0506	26.7545	32.8327	31.6857	20.3549	15.6869	10.462	8.20381	16.8594	11.8903	9.65987	4.58297	2.42644	2.19116	2.39687	2.21754					0.793333	37.9629	30.4558	30.0425	26.524	16.2475	12.3662	8.74828	6.02722	17.4043	11.2191	7.17076	3.39492	1.64879	1.55239	1.60111	1.67527
				0.8	36.1836	24.7736	30.3093	29.2011	18.6795	14.3596	9.49513	7.36239	15.6193	10.9927	8.88033	4.16237	2.15178	1.93683	2.11723	1.95643					0.8	35.1757	28.2008	27.7335	24.4441	14.9102	11.3199	7.93981	5.40904	16.1241	10.3722	6.59208	3.08335	1.46215	1.3722	1.41431	1.47801
				0.806667	33.5447	22.9565	28.0041	26.9385	17.1731	13.1733	8.64708	6.63496	14.4838	10.1767	8.17855	3.79258	1.91522	1.71692	1.87561	1.73282					0.806667	32.6103	26.1323	25.6243	22.5501	13.7078	10.3847	7.23067	4.87461	14.9519	9.6022	6.07114	2.80942	1.30141	1.2164	1.2529	1.30908
				0.813333	31.1113	21.2896	25.8931	24.8739	15.8158	12.1119	7.90256	6.00487	13.4381	9.4313	7.54639	3.46726	1.71261	1.52904	1.66969	1.54152					0.813333	30.2447	24.2348	23.6927	20.8219	12.6243	9.54799	6.60811	4.41169	13.8724	8.89888	5.60187	2.56844	1.16373	1.08329	1.11535	1.16456
				0.82	28.8665	19.7554	23.9582	22.9876	14.5896	11.1601	7.24222	5.45889	12.4769	8.75131	6.97266	3.17867	1.54061	1.37125	1.49216	1.37937					0.82	28.0625	22.4883	21.9222	19.2429	11.6456	8.79764	6.05593	4.01057	12.8801	8.25728	5.17598	2.35466	1.04686	0.971503	0.996761	1.04206
				0.826667	26.7976	18.3437	22.1824	21.2597	13.4762	10.3011	6.65587	4.98473	11.5922	8.12858	6.45294	2.92454	1.39087	1.234	1.34036	1.24106					0.826667	26.0512	20.8813	20.2973	17.7965	10.7568	8.12047	5.56563	3.66221	11.9668	7.6697	4.79017	2.16641	0.945107	0.874264	0.895359	0.937576
				0.833333	24.8865	17.0439	20.5539	19.6781	12.4618	9.52357	6.13184	4.56862	10.7781	7.55786	5.97995	2.6971	1.26266	1.11738	1.213	1.12468					0.833333	24.1933	19.4018	18.8072	16.4725	9.94717	7.50757	5.12743	3.3565	11.1264	7.1312	4.43906	1.99793	0.857987	0.791641	0.810282	0.849655
				0.84	23.1244	15.8472	19.0593	18.2284	11.5343	8.81704	5.6637	4.20069	10.0291	7.03503	5.55082	2.49458	1.15141	1.01784	1.1031	1.02538					0.84	22.4803	18.0395	17.4396	15.259	9.20682	6.95061	4.73598	3.08619	10.3532	6.63788	4.12051	1.8479	0.782392	0.721119	0.736869	0.774638
				0.846667	21.4987	14.7444	17.6876	16.9	10.6891	8.17256	5.2404	3.87277	9.33986	6.55292	5.15923	2.31265	1.05586	0.93318	1.00698	0.93725					0.846667	20.8999	16.7842	16.1845	14.1469	8.53219	6.44255	4.38201	2.84527	9.64173	6.18299	3.82982	1.71314	0.717465	0.661139	0.672661	0.708059
				0.853333	19.9979	13.7313	16.4267	15.6811	9.91461	7.58355	4.85665	3.57875	8.70558	6.10974	4.80166	2.14998	0.97227	0.85769	0.92519	0.85891					0.853333	19.4408	15.6309	15.0307	13.1266	7.91395	5.97823	4.06112	2.62926	8.98695	5.76483	3.56439	1.59264	0.660665	0.607656	0.618026	0.648876
				0.86	18.6241	12.8039	15.2733	14.5643	9.20617	7.0455	4.50569	3.31077	8.12298	5.70396	4.4758	2.00203	0.89798	0.79123	0.85497	0.79218					0.86	18.1053	14.5752	13.9754	12.1917	7.34847	5.55407	3.76765	2.43238	8.38552	5.38196	3.3225	1.48304	0.610185	0.56057	0.571119	0.598463
				0.866667	17.3728	11.96	14.2191	13.5438	8.56008	6.55402	4.186	3.06994	7.58756	5.33436	4.17599	1.86776	0.82949	0.73039	0.78886	0.73232					0.866667	16.8889	13.6145	13.0107	11.3375	6.83275	5.16663	3.50033	2.25544	7.83279	5.03322	3.09994	1.38358	0.563645	0.517467	0.526957	0.553241
				0.873333	16.2478	11.2066	13.2613	12.6153	7.97158	6.10644	3.89413	2.8522	7.09929	4.99607	3.9033	1.7454	0.77075	0.67703	0.73004	0.67777					0.873333	15.7952	12.757	12.1343	10.5602	6.36301	4.8138	3.25626	2.09547	7.32874	4.71403	2.89751	1.29294	0.523731	0.479662	0.487666	0.512031
				0.88	15.2545	10.5488	12.4059	11.779	7.43694	5.70198	3.63077	2.65322	6.65664	4.68689	3.65703	1.63357	0.71536	0.62859	0.67772	0.63021					0.88	14.8295	12.0082	11.3516	9.86016	5.93625	4.49496	3.03604	1.94928	6.87178	4.4223	2.7147	1.2101	0.486093	0.445343	0.452716	0.476101
				0.886667	14.3963	9.99296	11.6596	11.0415	6.95906	5.34165	3.39319	2.47155	6.25878	4.40973	3.43235	1.5315	0.66528	0.58314	0.6305	0.58802					0.886667	13.9953	11.3754	10.6687	9.24281	5.5548	4.2109	2.83738	1.81581	6.46107	4.16079	2.54792	1.13449	0.452063	0.413143	0.421173	0.444228
				0.893333	13.6726	9.54044	11.0271	10.4032	6.54106	5.02321	3.17723	2.30918	5.90555	4.16239	3.22848	1.43893	0.62195	0.54377	0.58884	0.54861					0.893333	13.2917	10.8603	10.09	8.70848	5.22115	3.95987	2.65679	1.69652	6.09642	3.92741	2.39658	1.06591	0.42262	0.38525	0.393344	0.414455
				0.9	13.0692	9.17878	10.5118	9.86626	6.18298	4.75289	2.98782	2.16139	5.59945	3.94638	3.0473	1.35632	0.58239	0.50909	0.55021	0.51425					0.9	12.7051	10.4486	9.61845	8.25901	4.93532	3.74678	2.49841	1.58794	5.78043	3.7236	2.26208	1.00472	0.395739	0.36068	0.367539	0.388497
				0.906667	12.5666	8.89563	10.1037	9.4275	5.88747	4.52929	2.82352	2.0315	5.33759	3.76265	2.88743	1.28253	0.54595	0.47801	0.51576	0.48346					0.906667	12.2165	10.1263	9.2451	7.89173	4.69945	3.57051	2.36102	1.49251	5.5101	3.55024	2.14341	0.950057	0.370977	0.33866	0.344527	0.365237
				0.913333	12.139	8.66871	9.78021	9.07118	5.64905	4.34621	2.68647	1.91603	5.11308	3.60485	2.74982	1.2158	0.51266	0.45003	0.48645	0.45436					0.913333	11.8009	9.86794	8.94907	7.59346	4.50914	3.42618	2.24642	1.40768	5.27834	3.40135	2.04126	0.900626	0.348357	0.318837	0.324948	0.343253
				0.92	11.7615	8.47168	9.51698	8.77658	5.45718	4.19545	2.57035	1.8173	4.91882	3.4679	2.62944	1.1598	0.48368	0.42287	0.45783	0.43007					0.92	11.4338	9.64365	8.70821	7.34685	4.35598	3.30734	2.14932	1.33514	5.0778	3.27213	1.9519	0.859143	0.328664	0.299595	0.30583	0.324902
				0.926667	11.4096	8.28411	9.28712	8.5217	5.29765	4.06763	2.47214	1.73441	4.74492	3.347	2.52701	1.10971	0.45889	0.39832	0.43294	0.40831					0.926667	11.0917	9.43013	8.49788	7.13349	4.22864	3.20657	2.0672	1.27425	4.89828	3.15805	1.87586	0.822038	0.311819	0.282202	0.289203	0.308463
				0.933333	11.0657	8.0906	9.07083	8.29114	5.15775	3.95662	2.39006	1.66354	4.58791	3.23634	2.43784	1.06432	0.43588	0.37708	0.40915	0.38531					0.933333	10.7575	9.20985	8.29997	6.94049	4.11697	3.11906	1.99856	1.22218	4.73619	3.05364	1.80967	0.788414	0.296184	0.267154	0.273312	0.291088
				0.94	10.7154	7.88371	8.85013	8.06537	5.02411	3.8512	2.31687	1.60505	4.43807	3.13161	2.36015	1.02417	0.41329	0.35751	0.38781	0.36515					0.94	10.4169	8.97434	8.09803	6.7515	4.0103	3.03596	1.93736	1.17921	4.58151	2.95482	1.752	0.758672	0.280834	0.253289	0.259057	0.275858
				0.946667	10.3534	7.65376	8.61369	7.8344	4.88883	3.74408	2.25055	1.55304	4.29188	3.03143	2.28795	0.98953	0.39416	0.33768	0.36804	0.3468					0.946667	10.065	8.71258	7.88168	6.55815	3.90232	2.95151	1.88191	1.141	4.43059	2.8603	1.6984	0.733012	0.267835	0.239239	0.24585	0.261995
				0.953333	9.97498	7.39916	8.35754	7.58997	4.74776	3.63352	2.18605	1.5036	4.14302	2.93079	2.2196	0.95662	0.37652	0.32085	0.3508	0.3307					0.953333	9.69713	8.42276	7.6473	6.35354	3.78972	2.86436	1.82797	1.10467	4.27692	2.76534	1.64766	0.708633	0.255848	0.227316	0.234334	0.249832
				0.96	9.58548	7.12594	8.07807	7.32877	4.59688	3.51661	2.11844	1.4562	3.99366	2.82697	2.14841	0.92507	0.36013	0.30373	0.33541	0.31382					0.96	9.31848	8.11174	7.39158	6.13489	3.66928	2.7722	1.77144	1.06985	4.12274	2.66738	1.59482	0.685262	0.244711	0.215187	0.224053	0.23708
				0.966667	9.19438	6.84258	7.77687	7.05355	4.43434	3.39259	2.04804	1.40727	3.84447	2.72056	2.07535	0.89221	0.34412	0.2905	0.32005	0.29815					0.966667	8.93827	7.78918	7.11598	5.9045	3.53954	2.67443	1.71257	1.0339	3.96872	2.56698	1.54058	0.660921	0.233832	0.205813	0.213793	0.225242
				0.973333	8.80812	6.5591	7.46577	6.76972	4.26295	3.26297	1.97632	1.35689	3.69534	2.61458	1.99797	0.85947	0.32832	0.27727	0.30532	0.28404					0.973333	8.56277	7.46649	6.83131	5.66691	3.40273	2.57225	1.6526	0.996888	3.81477	2.46698	1.48314	0.636668	0.223096	0.19644	0.203953	0.214582
				0.98	8.43463	6.28384	7.15263	6.48369	4.0878	3.12944	1.90025	1.3034	3.54577	2.50955	1.91723	0.82805	0.31286	0.26231	0.29021	0.26851					0.98	8.19968	7.15315	6.54479	5.42748	3.26293	2.46698	1.58899	0.95759	3.66037	2.36788	1.42321	0.613393	0.212591	0.185841	0.19386	0.20285
				0.986667	8.0807	6.02251	6.84793	6.20646	3.9142	2.99541	1.82128	1.24915	3.40469	2.40793	1.83636	0.7957	0.29728	0.24577	0.27506	0.25357					0.986667	7.85561	6.85566	6.26598	5.19541	3.12436	2.36133	1.52295	0.917733	3.51473	2.272	1.36317	0.589429	0.202004	0.174123	0.18374	0.191563
				0.993333	7.74953	5.77538	6.55974	5.93959	3.74603	2.86505	1.74442	1.19672	3.27049	2.31066	1.75848	0.76378	0.28194	0.2322	0.26146	0.23867					0.993333	7.53367	6.57435	6.00228	4.97201	2.99012	2.25856	1.45868	0.879213	3.37619	2.18022	1.30536	0.565784	0.19158	0.164509	0.174655	0.180307
				1	7.4381	5.54301	6.29223	5.69167	3.58658	2.74163	1.6707	1.14395	3.14384	2.21987	1.68488	0.73038	0.26706	0.21894	0.24784	0.22525					1	7.23091	6.30983	5.7575	4.76448	2.86285	2.16127	1.39704	0.840444	3.24545	2.09455	1.25073	0.541042	0.181469	0.155115	0.165557	0.170168
				1.00667	7.14245	5.32412	6.04698	5.46118	3.43911	2.62682	1.59862	1.09228	3.02602	2.13506	1.61437	0.69804	0.25259	0.20494	0.2331	0.21245					1.00667	6.9435	6.06066	5.5331	4.57154	2.74514	2.07076	1.33676	0.802483	3.12382	2.01453	1.19839	0.517086	0.171637	0.145196	0.15571	0.160498
				1.01333	6.8587	5.11252	5.81702	5.24434	3.29973	2.52046	1.53174	1.04334	2.91614	2.05522	1.54986	0.66851	0.23866	0.19163	0.22005	0.20018					1.01333	6.66765	5.81979	5.32268	4.39002	2.63388	1.98692	1.28084	0.766527	3.01039	1.9392	1.1505	0.495211	0.162171	0.135766	0.146993	0.151229
				1.02	6.58364	4.90682	5.59767	5.03997	3.17108	2.42184	1.46817	0.99651	2.81346	1.98077	1.4876	0.64194	0.22618	0.17902	0.20907	0.19022					1.02	6.40025	5.58563	5.12197	4.21894	2.53119	1.90917	1.22768	0.732122	2.90439	1.86895	1.10428	0.475529	0.153691	0.126832	0.139658	0.143704
				1.02667	6.31289	4.70474	5.38727	4.84411	3.04881	2.32864	1.40837	0.95414	2.71157	1.91033	1.42955	0.61647	0.21418	0.16937	0.19964	0.17987					1.02667	6.13704	5.35559	4.92945	4.05499	2.43359	1.8357	1.17768	0.700993	2.79921	1.80249	1.06119	0.456661	0.145537	0.119995	0.133359	0.135885
				1.03333	6.04995	4.50667	5.18159	4.65333	2.93123	2.23893	1.3536	0.91453	2.61367	1.84199	1.37697	0.59243	0.20309	0.16095	0.19062	0.17147					1.03333	5.88143	5.13012	4.74125	3.89529	2.33974	1.76498	1.13188	0.671892	2.69814	1.738	1.02216	0.438853	0.138001	0.11403	0.127334	0.129539
				1.04	5.79256	4.31385	4.97775	4.46387	2.81533	2.14976	1.30123	0.87786	2.51881	1.77767	1.3274	0.56976	0.19408	0.15018	0.1825	0.16419					1.04	5.63121	4.91063	4.55473	3.73669	2.24723	1.69469	1.08809	0.644951	2.60022	1.67732	0.985361	0.42206	0.131879	0.106399	0.12191	0.12404
				1.04667	5.54685	4.1273	4.77383	4.28138	2.70299	2.06544	1.24961	0.84223	2.42789	1.71354	1.27885	0.54904	0.18531	0.14072	0.17412	0.15647					1.04667	5.39234	4.69827	4.36814	3.58393	2.15756	1.62822	1.04492	0.618775	2.50636	1.61681	0.949321	0.406711	0.12592	0.0996973	0.116312	0.118207
				1.05333	5.31319	3.94914	4.57303	4.10257	2.59261	1.9836	1.20091	0.80892	2.34076	1.65151	1.2301	0.52954	0.17683	0.13281	0.16474	0.14919					1.05333	5.16519	4.49546	4.1844	3.43425	2.06945	1.5637	1.0042	0.594302	2.41641	1.55828	0.913133	0.392266	0.120157	0.0940932	0.110046	0.112708
				1.06	5.09121	3.77936	4.38054	3.92936	2.48541	1.90299	1.15334	0.77903	2.25629	1.59082	1.18301	0.51027	0.16872	0.12465	0.15676	0.14356					1.06	4.94939	4.3022	4.00827	3.28925	1.98388	1.50016	0.964421	0.572342	2.32921	1.50101	0.878177	0.377992	0.114647	0.088312	0.104715	0.108454
				1.06667	4.88092	3.61974	4.19538	3.76313	2.38327	1.82665	1.10784	0.74726	2.17395	1.5339	1.13916	0.49128	0.16058	0.11858	0.14978	0.13864					1.06667	4.74496	4.12049	3.83885	3.1501	1.90235	1.43998	0.926374	0.549001	2.24421	1.44731	0.845626	0.363924	0.109115	0.0840115	0.100053	0.104738
				1.07333	4.68448	3.47385	4.02015	3.60538	2.28595	1.75273	1.06575	0.71709	2.09617	1.47862	1.09785	0.47364	0.15105	0.11312	0.14416	0.13359					1.07333	4.55399	3.95442	3.67851	3.01805	1.82467	1.3817	0.891178	0.526836	2.16392	1.39515	0.814961	0.350857	0.10264	0.0801432	0.0962987	0.100922
				1.08	4.50386	3.33567	3.85357	3.45798	2.19179	1.68254	1.02374	0.68929	2.02391	1.42822	1.05777	0.45748	0.14361	0.10813	0.13938	0.12882					1.08	4.3784	3.79713	3.52609	2.89466	1.74951	1.32637	0.85605	0.506412	2.08932	1.34759	0.785208	0.338887	0.0975841	0.0766079	0.0931056	0.0973189
				1.08667	4.33572	3.2084	3.69838	3.32063	2.10433	1.6177	0.98415	0.66258	1.95568	1.38059	1.02045	0.4417	0.13773	0.10278	0.1352	0.12399					1.08667	4.21495	3.65225	3.38408	2.77969	1.6797	1.27526	0.822944	0.486788	2.01889	1.30265	0.757505	0.327197	0.0935886	0.0728175	0.0903134	0.09367
				1.09333	4.18131	3.09297	3.55577	3.19421	2.02281	1.55874	0.94873	0.63736	1.89235	1.33442	0.98649	0.42707	0.13221	0.09725	0.12996	0.11962					1.09333	4.06484	3.52085	3.25359	2.67386	1.61463	1.22878	0.793326	0.468259	1.95351	1.25909	0.732296	0.31636	0.0898377	0.0688997	0.0868131	0.0903686
				1.1	4.03887	2.98478	3.4229	3.07724	1.9482	1.50204	0.91457	0.61677	1.83302	1.29377	0.95281	0.41218	0.12687	0.09075	0.12578	0.11401					1.1	3.92637	3.39769	3.13202	2.57595	1.55508	1.18408	0.764762	0.453132	1.89226	1.22073	0.707294	0.30533	0.0862092	0.0642945	0.0840209	0.0861304
				1.10667	3.90783	2.88535	3.30248	2.96956	1.87863	1.45012	0.88215	0.59518	1.77637	1.25585	0.92238	0.39773	0.1228	0.08681	0.12285	0.10958					1.10667	3.79898	3.28451	3.02183	2.48581	1.49954	1.14315	0.737652	0.43727	1.83378	1.18495	0.684705	0.294626	0.0834436	0.0615031	0.0820636	0.0827837
				1.11333	3.7858	2.79416	3.18967	2.87152	1.81399	1.40282	0.8525	0.57708	1.72227	1.2198	0.89406	0.38513	0.11855	0.08397	0.1189	0.10702					1.11333	3.68035	3.1807	2.91861	2.40374	1.44795	1.10586	0.712859	0.423973	1.77793	1.15094	0.663682	0.285292	0.0805557	0.059491	0.079425	0.0808497
				1.12	3.6771	2.71057	3.08792	2.78177	1.75547	1.35974	0.82489	0.55986	1.67452	1.18535	0.86881	0.37326	0.11336	0.08044	0.11575	0.10465					1.12	3.57467	3.08555	2.8255	2.32861	1.40124	1.0719	0.689772	0.411321	1.72864	1.11843	0.644939	0.276499	0.077029	0.0569901	0.0773208	0.0790593
				1.12667	3.5789	2.63541	2.99572	2.69975	1.70353	1.31885	0.8009	0.54131	1.63015	1.15378	0.84374	0.36197	0.10825	0.07751	0.11151	0.10234					1.12667	3.47921	2.99999	2.74114	2.25995	1.35978	1.03967	0.669711	0.397693	1.68284	1.08865	0.626329	0.268136	0.0735567	0.0549143	0.0744885	0.0773142
				1.13333	3.49044	2.56752	2.9118	2.62489	1.65575	1.28004	0.77702	0.52486	1.58777	1.12243	0.82001	0.35219	0.10426	0.0758	0.10841	0.09986					1.13333	3.39321	2.92271	2.66435	2.19729	1.32164	1.00907	0.649743	0.385607	1.63909	1.05907	0.608713	0.260891	0.0708455	0.0537028	0.0724177	0.0754406
				1.14	3.41121	2.50899	2.84082	2.55799	1.61173	1.2469	0.75536	0.51003	1.54934	1.09524	0.79964	0.34324	0.10139	0.07123	0.1049	0.0989					1.14	3.31619	2.85608	2.5994	2.14129	1.2865	0.98295	0.631631	0.374712	1.59942	1.03341	0.593592	0.254261	0.0688953	0.050465	0.070073	0.0747154
				1.14667	3.34267	2.45814	2.77774	2.49846	1.57256	1.21672	0.73549	0.49584	1.51464	1.07052	0.78136	0.33654	0.09766	0.06819	0.10213	0.09715					1.14667	3.24956	2.7982	2.54168	2.09145	1.25524	0.959159	0.615015	0.364287	1.56359	1.01009	0.580023	0.249298	0.0663607	0.0483112	0.0682227	0.0733933
				1.15333	3.28368	2.41284	2.72368	2.44844	1.53744	1.18819	0.71912	0.48383	1.48394	1.04735	0.76409	0.3287	0.09631	0.06618	0.10029	0.09708					1.15333	3.19221	2.74663	2.49222	2.04958	1.2272	0.936668	0.601327	0.355463	1.5319	0.988224	0.567203	0.24349	0.0654434	0.0468872	0.0669936	0.0733404
				1.16	3.22967	2.37205	2.67619	2.40579	1.5081	1.16509	0.70293	0.47286	1.45442	1.02799	0.74842	0.3207	0.09639	0.06364	0.09716	0.09649					1.16	3.13971	2.7002	2.44876	2.01388	1.20378	0.918458	0.587789	0.347404	1.50143	0.969957	0.55557	0.237564	0.0654978	0.0450876	0.0649027	0.0728947
				1.16667	3.1782	2.33562	2.63779	2.37088	1.48293	1.14604	0.69111	0.46466	1.42891	1.01034	0.73478	0.3148	0.0948	0.06136	0.09573	0.09597					1.16667	3.08967	2.65873	2.41363	1.98466	1.18369	0.903441	0.577905	0.341379	1.47509	0.953304	0.545445	0.233194	0.0644173	0.0434723	0.0639475	0.0725019
				1.17333	3.12902	2.30182	2.60428	2.34041	1.46248	1.13008	0.68254	0.45992	1.40757	0.99463	0.72114	0.30799	0.09384	0.06149	0.09725	0.09586					1.17333	3.04186	2.62025	2.38296	1.95915	1.16737	0.890859	0.570739	0.337897	1.45306	0.938481	0.53532	0.228149	0.063765	0.0435644	0.0649629	0.0724188
				1.18	3.07932	2.26389	2.57076	2.30991	1.44382	1.11809	0.67573	0.4573	1.3879	0.97982	0.71099	0.30425	0.09336	0.06283	0.09868	0.10049					1.18	2.99355	2.57708	2.35229	1.93362	1.15247	0.881407	0.565044	0.335972	1.43276	0.924507	0.527785	0.225379	0.0634389	0.0445138	0.0659181	0.0759166
				1.18667	3.02719	2.22638	2.54068	2.28391	1.42901	1.11014	0.66945	0.45622	1.3672	0.96562	0.70489	0.30169	0.09371	0.06729	0.10284	0.10562					1.18667	2.94287	2.53438	2.32477	1.91185	1.14065	0.87514	0.559793	0.335178	1.41139	0.911108	0.523257	0.223482	0.0636767	0.0476736	0.068697	0.0797921
				1.19333	2.97131	2.18914	2.50845	2.25964	1.42011	1.10647	0.67188	0.45819	1.34673	0.95313	0.70019	0.30103	0.0968	0.0732	0.10765	0.11228					1.19333	2.88854	2.49199	2.29528	1.89154	1.13355	0.872247	0.561825	0.336626	1.39026	0.899323	0.519768	0.222993	0.0657764	0.0518607	0.07191	0.0848235
				1.2	2.91735	2.15137	2.47883	2.23812	1.41637	1.1085	0.67927	0.46949	1.3252	0.9405	0.69605	0.30345	0.10365	0.07842	0.11486	0.11834					1.2	2.83609	2.44899	2.26817	1.87352	1.13056	0.873847	0.568004	0.344928	1.36803	0.887406	0.516695	0.224786	0.070431	0.055559	0.0767263	0.0894016
				1.20667	2.86155	2.11527	2.45441	2.22594	1.41682	1.1153	0.69293	0.48809	1.30543	0.93064	0.69499	0.3087	0.11191	0.08706	0.12478	0.13029					1.20667	2.78184	2.4079	2.24583	1.86333	1.13092	0.879208	0.579427	0.358593	1.34762	0.878103	0.515908	0.228675	0.0760437	0.0616802	0.0833529	0.0984294
				1.21333	2.80735	2.08372	2.43779	2.22364	1.4266	1.13384	0.71639	0.51494	1.28719	0.92379	0.69935	0.31656	0.12566	0.09843	0.13904	0.1467					1.21333	2.72915	2.37198	2.23062	1.8614	1.13873	0.893823	0.599044	0.378319	1.32879	0.87164	0.519145	0.234498	0.085387	0.0697357	0.0928785	0.110827
				1.22	2.75996	2.05895	2.43473	2.23849	1.4487	1.16776	0.75019	0.55366	1.26947	0.92314	0.71169	0.32802	0.14188	0.11411	0.15524	0.16822					1.22	2.68308	2.34378	2.22782	1.87383	1.15637	0.920563	0.627308	0.406766	1.3105	0.871026	0.528305	0.242987	0.0964086	0.0808446	0.1037	0.127084
				1.22667	2.71908	2.04456	2.4505	2.28159	1.49279	1.22163	0.79973	0.60441	1.2493	0.92961	0.72916	0.34503	0.16079	0.13314	0.1764	0.19439					1.22667	2.64334	2.3274	2.24225	1.90991	1.19156	0.963029	0.668733	0.444052	1.28968	0.877131	0.541273	0.255587	0.109258	0.094327	0.117835	0.146855
				1.23333	2.68871	2.04508	2.49277	2.36057	1.5675	1.30666	0.86988	0.66991	1.23303	0.94852	0.75778	0.36684	0.18422	0.15706	0.19762	0.22153					1.23333	2.61382	2.328	2.28093	1.97603	1.2512	1.03006	0.727392	0.492173	1.27288	0.894974	0.562519	0.271743	0.125179	0.111274	0.13201	0.167358
				1.24	2.66626	2.06298	2.57169	2.48861	1.68359	1.43166	0.96887	0.75459	1.22086	0.9832	0.80197	0.39787	0.21222	0.18474	0.22281	0.25364					1.24	2.59199	2.34837	2.35314	2.08321	1.34386	1.1286	0.810167	0.554387	1.26032	0.927696	0.595322	0.294729	0.144205	0.130885	0.148837	0.191616
				1.24667	2.658	2.10355	2.69535	2.67985	1.84751	1.60829	1.10684	0.86715	1.20996	1.0358	0.86333	0.44165	0.24708	0.21954	0.25419	0.28589					1.24667	2.58396	2.39455	2.46629	2.24329	1.4747	1.26784	0.925538	0.637083	1.24907	0.977326	0.640871	0.32716	0.167893	0.15554	0.169799	0.21598
				1.25333	2.6636	2.16807	2.87219	2.94762	2.0734	1.84601	1.29461	1.01969	1.20321	1.1133	0.94862	0.49811	0.29024	0.26047	0.28705	0.32212					1.25333	2.58941	2.468	2.62811	2.46744	1.65501	1.45524	1.08255	0.749152	1.2421	1.05045	0.704184	0.368984	0.19722	0.184538	0.191749	0.24335
				1.26	2.68563	2.25904	3.11428	3.30827	2.37286	2.15324	1.54401	1.22352	1.19958	1.22016	1.06009	0.57013	0.34195	0.30735	0.3241	0.36196					1.26	2.61082	2.57156	2.84962	2.76934	1.89404	1.69743	1.2911	0.898903	1.23835	1.15128	0.786931	0.422334	0.232358	0.217751	0.216498	0.273448
				1.26667	2.72215	2.38561	3.43756	3.78584	2.75597	2.53939	1.86568	1.49064	1.19842	1.35961	1.20351	0.66132	0.40692	0.36177	0.36491	0.40374					1.26667	2.64632	2.71564	3.14543	3.16911	2.19985	2.00184	1.56008	1.09515	1.23715	1.28286	0.893395	0.489885	0.276505	0.256307	0.243759	0.305011
				1.27333	2.77946	2.55395	3.86861	4.41816	3.23949	3.0114	2.26574	1.83788	1.2038	1.54264	1.38784	0.77564	0.484	0.42665	0.40988	0.44721					1.27333	2.70204	2.90726	3.53985	3.69843	2.5858	2.37393	1.89461	1.35026	1.24271	1.45555	1.03023	0.574569	0.328882	0.302273	0.273799	0.337851
				1.28	2.86529	2.77726	4.44637	5.26304	3.83872	3.58004	2.7499	2.27227	1.21641	1.78463	1.6257	0.91585	0.57523	0.49933	0.46092	0.49436					1.28	2.78548	3.16147	4.06851	4.40567	3.06411	2.8222	2.29946	1.6694	1.25572	1.68388	1.2068	0.678432	0.390873	0.353765	0.307894	0.373471
				1.28667	2.98964	3.07905	5.23683	6.41468	4.58931	4.26672	3.32163	2.79834	1.23563	2.10546	1.93826	1.08345	0.67869	0.58413	0.51905	0.54857					1.28667	2.90636	3.50501	4.79179	5.36971	3.66324	3.36352	2.77754	2.0559	1.27557	1.9866	1.43882	0.802585	0.461175	0.413844	0.346725	0.414425
				1.29333	3.16607	3.48857	6.32822	8.00146	5.55217	5.10666	3.97978	3.41618	1.26532	2.54236	2.35321	1.28216	0.79752	0.68317	0.58263	0.61117					1.29333	3.07788	3.97118	5.79044	6.698	4.4318	4.02566	3.32788	2.50982	1.30622	2.39884	1.74684	0.949783	0.541921	0.484012	0.389196	0.461717
				1.3	3.41265	4.04637	7.83009	10.1843	6.80874	6.15667	4.73151	4.12326	1.3105	3.13946	2.9037	1.52046	0.93387	0.7979	0.65925	0.68134					1.3	3.31759	4.60614	7.16467	8.52527	5.43481	4.8534	3.95648	3.0293	1.35286	2.96223	2.15549	1.12631	0.634572	0.565296	0.440378	0.514728
				1.30667	3.75077	4.79629	9.85657	13.1294	8.46809	7.48958	5.59487	4.91304	1.37971	3.95591	3.63199	1.80752	1.08934	0.9347	0.75014	0.76349					1.30667	3.64629	5.45981	9.01894	10.9906	6.75933	5.90415	4.67842	3.60954	1.4243	3.73259	2.69611	1.33895	0.740215	0.662216	0.501092	0.576789
				1.31333	4.20017	5.7795	12.4999	16.9607	10.6329	9.17696	6.59925	5.786	1.47424	5.05272	4.57943	2.15429	1.26621	1.09712	0.85912	0.86336					1.31333	4.08317	6.57904	11.4376	14.1977	8.4873	7.23434	5.51828	4.25089	1.52189	4.76748	3.39942	1.59583	0.8604	0.777287	0.573891	0.652237
				1.32	4.77428	7.02092	15.8055	21.7313	13.3738	11.275	7.78141	6.74393	1.60031	6.47756	5.78184	2.57454	1.47101	1.29042	0.99256	0.98219					1.32	4.64129	7.99219	14.4623	18.1912	10.6751	8.88825	6.5068	4.95467	1.65203	6.11188	4.292	1.90714	0.999563	0.914236	0.663029	0.742009
				1.32667	5.48261	8.5315	19.7511	27.3913	16.7154	13.8034	9.16484	7.79533	1.76169	8.25314	7.2645	3.07824	1.70356	1.51643	1.15229	1.12024					1.32667	5.32989	9.71175	18.0726	22.9291	13.3424	10.8815	7.66362	5.72712	1.81863	7.78723	5.39261	2.28026	1.15758	1.07436	0.769728	0.846301
				1.33333	6.3162	10.2873	24.2403	33.7914	20.6115	16.7371	10.757	8.94647	1.96043	10.37	9.03562	3.67235	1.96871	1.77862	1.34058	1.27928					1.33333	6.14026	11.7105	22.1803	28.2867	16.4523	13.1941	8.99499	6.57285	2.02379	9.78457	6.70736	2.72036	1.33775	1.26012	0.895506	0.96645
				1.34	7.25604	12.2435	29.1236	40.7056	24.9536	20.0013	12.5432	10.197	2.19186	12.782	11.0747	4.35753	2.26606	2.07494	1.56214	1.45673					1.34	7.05392	13.9373	26.6486	34.0745	19.9182	15.7673	10.4886	7.49162	2.2627	12.0604	8.221	3.22792	1.53981	1.47005	1.04351	1.10051
				1.34667	8.27011	14.3324	34.2109	47.8567	29.5795	23.4858	14.484	11.5344	2.45085	15.4077	13.3374	5.12944	2.5952	2.40274	1.81527	1.64944					1.34667	8.03975	16.3151	31.3036	40.0607	23.6107	18.5142	12.1115	8.47419	2.53006	14.5379	9.90068	3.79972	1.76346	1.70229	1.2126	1.24609
				1.35333	9.32062	16.4645	39.2875	54.9459	34.304	27.0584	16.5227	12.9377	2.7265	18.1412	15.7488	5.97476	2.94876	2.75932	2.09624	1.85525					1.35333	9.06099	18.7422	35.9488	45.9951	27.3818	21.3306	13.8162	9.50512	2.81462	17.117	11.6907	4.42591	2.00371	1.95492	1.40029	1.40157
				1.36	10.3631	18.5471	44.1344	61.6732	38.928	30.5696	18.5919	14.3735	3.00977	20.8657	18.2105	6.86812	3.31808	3.13267	2.39652	2.06434					1.36	10.0744	21.1129	40.3838	51.6264	31.0727	24.0985	15.5465	10.56	3.10705	19.6878	13.5181	5.08768	2.25466	2.21943	1.60087	1.55953
				1.36667	11.3489	20.4877	48.5541	67.7647	43.2579	33.8787	20.6142	15.8042	3.28789	23.4646	20.6119	7.77705	3.69358	3.51202	2.70907	2.27382					1.36667	11.0328	23.3219	44.4279	56.7256	34.5289	26.7071	17.2375	11.6111	3.39416	22.14	15.3007	5.76099	2.50982	2.4882	1.80965	1.71779
				1.37333	12.2377	22.2023	52.3764	72.9904	47.1245	36.8553	22.5133	17.1864	3.54828	25.8261	22.839	8.66667	4.06557	3.88222	3.02025	2.47331					1.37333	11.8968	25.2737	47.9254	61.1001	37.6153	29.0536	18.8256	12.6266	3.66296	24.3681	16.9539	6.41999	2.76259	2.75047	2.01752	1.8685
				1.38	12.9955	23.6308	55.4774	77.186	50.3939	39.393	24.2244	18.4748	3.77996	27.8547	24.7906	9.50042	4.41676	4.22728	3.32027	2.65562					1.38	12.6335	26.8999	50.7628	64.6121	40.225	31.0541	20.2564	13.5732	3.90213	26.2822	18.4027	7.03761	3.00122	2.99494	2.21794	2.00623
				1.38667	13.6019	24.7358	57.7909	80.2809	52.9716	41.412	25.6897	19.6267	3.97843	29.4846	26.3876	10.2425	4.73473	4.53322	3.59563	2.81491					1.38667	13.223	28.1577	52.8797	67.2029	42.2825	32.6457	21.4817	14.4194	4.10701	27.8202	19.5882	7.58735	3.21729	3.21169	2.40188	2.12656
				1.39333	14.0448	25.51	59.3141	82.2882	54.8175	42.8791	26.8668	20.6109	4.13385	30.6841	27.5836	10.8619	5.00737	4.78798	3.83586	2.94725					1.39333	13.6536	29.039	54.2734	68.8832	43.7559	33.8022	22.466	15.1426	4.26746	28.9519	20.4759	8.04618	3.40255	3.39219	2.56235	2.22654
				1.4	14.3321	25.9695	60.1041	83.2973	55.95	43.7999	27.738	21.4005	4.24687	31.4569	28.3675	11.3405	5.22515	4.98553	4.03181	3.04806					1.4	13.9329	29.5621	54.9964	69.7279	44.66	34.5281	23.1945	15.7226	4.38413	29.6811	21.0579	8.40065	3.55053	3.53215	2.69324	2.3027
				1.40667	14.4765	26.1505	60.258	83.4524	56.434	44.2142	28.3003	21.9823	4.32005	31.8366	28.7584	11.6722	5.3846	5.12467	4.18022	3.11767					1.40667	14.0732	29.7682	55.1371	69.8578	45.0463	34.8548	23.6647	16.1501	4.45968	30.0394	21.348	8.64639	3.65888	3.63072	2.79238	2.35529
				1.41333	14.5039	26.098	59.8986	82.9108	56.366	44.1919	28.5743	22.3595	4.35437	31.8813	28.8022	11.8619	5.48638	5.20206	4.28101	3.15657					1.41333	14.0999	29.7084	54.8083	69.4043	44.992	34.8371	23.8938	16.4272	4.4951	30.0815	21.3806	8.78694	3.72804	3.68555	2.85971	2.38467
				1.42	14.4301	25.8599	59.1444	81.8285	55.8571	43.8117	28.5914	22.5434	4.35583	31.6581	28.5608	11.9257	5.53582	5.22621	4.33475	3.17091					1.42	14.0282	29.4374	54.1182	68.4984	44.5857	34.5374	23.9081	16.5623	4.49661	29.8709	21.2014	8.83417	3.76163	3.70266	2.89561	2.39551
				1.42667	14.2803	25.4773	58.0929	80.3138	55.0069	43.1473	28.3912	22.5563	4.33055	31.2276	28.0951	11.8783	5.53736	5.2059	4.34783	3.16377					1.42667	13.8825	29.0018	53.156	67.2305	43.9071	34.0137	23.7406	16.5718	4.47051	29.4647	20.8557	8.79905	3.76268	3.68827	2.90434	2.39011
				1.43333	14.0658	24.9771	56.8043	78.4377	53.8972	42.2653	28.0112	22.4185	4.28301	30.6416	27.4657	11.739	5.49841	5.15144	4.32621	3.14074					1.43333	13.674	28.4325	51.977	65.6599	43.0214	33.3184	23.4229	16.4706	4.42144	28.9118	20.3885	8.69589	3.73621	3.64969	2.8899	2.37272
				1.44	13.796	24.3782	55.312	76.2307	52.5784	41.2086	27.4872	22.1521	4.21769	29.9316	26.7211	11.5275	5.42651	5.07146	4.28014	3.10493					1.44	13.4117	27.7507	50.6114	63.8124	41.9687	32.4854	22.9847	16.2749	4.35401	28.2418	19.8358	8.53922	3.68736	3.59303	2.85913	2.34566
				1.44667	13.4726	23.682	53.6245	73.7025	51.0686	40.0041	26.8464	21.7801	4.1376	29.1172	25.8973	11.2648	5.33098	4.9705	4.21647	3.06195					1.44667	13.0973	26.9581	49.0674	61.6962	40.7636	31.5359	22.4489	16.0015	4.27133	27.4735	19.2242	8.34459	3.62244	3.5215	2.8166	2.31319
				1.45333	13.0938	22.8864	51.7352	70.8585	49.3743	38.6615	26.1067	21.321	4.0464	28.1979	25.0116	10.9592	5.21815	4.85719	4.14022	3.01635					1.45333	12.7291	26.0525	47.3387	59.3154	39.4112	30.4775	21.8304	15.6643	4.17718	26.6061	18.5667	8.11825	3.54577	3.44122	2.76566	2.27874
				1.46	12.659	21.9921	49.6439	67.7078	47.4942	37.1864	25.2782	20.791	3.94072	27.1728	24.0702	10.6226	5.09047	4.73654	4.0558	2.97175					1.46	12.3064	25.0345	45.4251	56.6779	37.9104	29.3146	21.1376	15.2749	4.06809	25.6388	17.8679	7.86887	3.45901	3.35574	2.70927	2.24505
				1.46667	12.1685	21.0036	47.3588	64.2895	45.4317	35.5845	24.3705	20.1976	3.82068	26.0388	23.0753	10.2615	4.95263	4.60866	3.96782	2.92601					1.46667	11.8295	23.9092	43.3341	53.8165	36.2641	28.0518	20.3785	14.8389	3.94417	24.5688	17.1294	7.60137	3.36535	3.26514	2.6505	2.2105
				1.47333	11.6281	19.9318	44.902	60.6617	43.2033	33.8676	23.3939	19.5488	3.68937	24.7995	22.0281	9.87704	4.80778	4.4785	3.8783	2.88138					1.47333	11.3042	22.6892	41.0861	50.7797	34.4854	26.6984	19.5619	14.3622	3.80861	23.3996	16.352	7.31659	3.26692	3.17293	2.5907	2.17678
				1.48	11.0459	18.7999	42.3113	56.8939	40.8377	32.0596	22.359	18.8545	3.54688	23.4722	20.9306	9.46984	4.65576	4.34462	3.78629	2.8393					1.48	10.7382	21.4007	38.7156	47.6257	32.5972	25.2731	18.6966	13.8521	3.66152	22.1471	15.5373	7.01495	3.16363	3.07808	2.52924	2.14499
				1.48667	10.4339	17.6256	39.6412	53.0627	38.3769	30.1924	21.2829	18.1283	3.39189	22.0744	19.7866	9.03999	4.49661	4.20649	3.69345	2.80058					1.48667	10.1433	20.0639	36.2724	44.4186	30.6329	23.8011	17.7968	13.3186	3.50152	20.8283	14.6881	6.69653	3.05548	2.98021	2.46722	2.11574
				1.49333	9.80426	16.4388	36.9415	49.2489	35.8769	28.3073	20.1882	17.3907	3.22791	20.6378	18.6113	8.59652	4.33409	4.06669	3.60098	2.76765					1.49333	9.53116	18.7129	33.8021	41.2261	28.6374	22.315	16.8813	12.7767	3.33224	19.4727	13.8156	6.36803	2.94505	2.88117	2.40545	2.09086
				1.5	9.1758	15.2605	34.2681	45.5248	33.3932	26.4454	19.1019	16.6596	3.05852	19.1942	17.4233	8.14154	4.17133	3.92738	3.51145	2.74269					1.5	8.92021	17.3716	31.3559	38.1087	26.6549	20.8473	15.973	12.2396	3.15737	18.1107	12.9337	6.03099	2.83445	2.78247	2.34564	2.072
				1.50667	8.55588	14.1155	31.6701	41.9507	30.9779	24.6454	18.0568	15.9568	2.88645	17.772	16.2408	7.68312	4.01059	3.79051	3.4238	2.72751					1.50667	8.31756	16.0682	28.9787	35.1168	24.7269	19.4284	15.0991	11.7233	2.97974	16.7687	12.0559	5.69141	2.72523	2.6855	2.28709	2.06054
				1.51333	7.959	13.0233	29.1843	38.576	28.6739	22.9413	17.075	15.3092	2.71704	16.3981	15.0847	7.23257	3.85688	3.66242	3.34494	2.72653					1.51333	7.7373	14.8249	26.7041	32.2918	22.8878	18.085	14.2781	11.2474	2.80486	15.4724	11.1977	5.35766	2.62078	2.59475	2.23442	2.0598
				1.52	7.39126	11.9987	26.8412	35.4319	26.5175	21.356	16.1783	14.737	2.55079	15.0947	13.9773	6.79546	3.717	3.5466	3.27612	2.74266					1.52	7.18538	13.6586	24.5602	29.66	21.1665	16.8352	13.5283	10.8271	2.63323	14.2425	10.3757	5.03386	2.52573	2.51269	2.18844	2.07198
				1.52667	6.85767	11.0449	24.6612	32.5377	24.5294	19.9127	15.3809	14.2558	2.38944	13.8745	12.9314	6.38574	3.59527	3.44757	3.21938	2.77766					1.52667	6.66665	12.5729	22.5655	27.2372	19.5797	15.6975	12.8614	10.4735	2.46667	13.0913	9.59932	4.73035	2.44301	2.44253	2.15054	2.09842
				1.53333	6.36444	10.1685	22.6546	29.9053	22.7243	18.6151	14.691	13.875	2.23759	12.7449	11.9617	6.00948	3.49208	3.36701	3.18122	2.8313					1.53333	6.18716	11.5752	20.7294	25.0336	18.1388	14.6745	12.2845	10.1938	2.30991	12.0255	8.87944	4.45163	2.3729	2.38546	2.12505	2.13895
				1.54	5.91279	9.37253	20.8259	27.5352	21.1044	17.4631	14.1054	13.5941	2.09636	11.7114	11.0737	5.6712	3.41387	3.30884	3.16244	2.90443					1.54	5.74809	10.6691	19.056	23.0496	16.8458	13.7665	11.7949	9.98737	2.16411	11.0502	8.22025	4.20104	2.31975	2.34425	2.11251	2.19419
				1.54667	5.49918	8.65156	19.1773	25.4227	19.6647	16.4528	13.6174	13.4067	1.96554	10.7751	10.2718	5.37128	3.36086	3.27273	3.16662	2.99721					1.54667	5.346	9.84842	17.5476	21.2812	15.6965	12.97	11.3868	9.84973	2.02907	10.1668	7.62498	3.97887	2.28373	2.31866	2.1153	2.26428
				1.55333	5.12762	8.00607	17.7077	23.5637	18.3992	15.5768	13.2194	13.3012	1.84711	9.93678	9.55477	5.11714	3.33267	3.2623	3.19382	3.1065					1.55333	4.98479	9.11363	16.2029	19.7251	14.6865	12.2794	11.054	9.77224	1.90681	9.37582	7.09274	3.79061	2.26458	2.31127	2.13347	2.34685
				1.56	4.79715	7.43792	16.4143	21.9541	17.2991	14.822	12.8973	13.2634	1.73805	9.19145	8.92582	4.90432	3.33002	3.27457	3.24004	3.22812					1.56	4.66353	8.46688	15.0193	18.3777	13.8084	11.6844	10.7847	9.74446	1.79422	8.67257	6.62585	3.63296	2.26277	2.31997	2.16434	2.43873
				1.56667	4.5042	6.9443	15.2946	20.5933	16.359	14.1812	12.6391	13.2745	1.6394	8.54015	8.37828	4.73152	3.34816	3.30635	3.30607	3.35773					1.56667	4.37874	7.90497	13.9948	17.2386	13.0579	11.1793	10.5688	9.75257	1.69239	8.05804	6.2194	3.50496	2.2751	2.34248	2.20845	2.53664
				1.57333	4.2506	6.52189	14.3502	19.4773	15.5678	13.6472	12.4329	13.317	1.55143	7.97903	7.91076	4.59523	3.38342	3.35139	3.38755	3.48876					1.57333	4.1322	7.42413	13.1307	16.3044	12.4264	10.7583	10.3964	9.7838	1.60157	7.52859	5.87235	3.404	2.29906	2.37439	2.26288	2.63563
				1.58	4.03798	6.17223	13.58	18.6084	14.9233	13.2156	12.2696	13.3734	1.47456	7.50717	7.51932	4.49086	3.42908	3.40581	3.47812	3.61755					1.58	3.9255	7.0261	12.4259	15.5771	11.912	10.4181	10.2598	9.82521	1.52222	7.08337	5.58177	3.32669	2.33009	2.41295	2.32338	2.73293
				1.58667	3.86381	5.89606	12.9851	17.9851	14.4247	12.8803	12.1424	13.4323	1.40807	7.12446	7.20075	4.4154	3.48293	3.46421	3.57148	3.73785					1.58667	3.75618	6.71172	11.8816	15.0553	11.514	10.1538	10.1535	9.86855	1.45358	6.72227	5.34529	3.27079	2.36668	2.45432	2.38574	2.82381
				1.59333	3.72861	5.68947	12.5664	17.5931	14.0651	12.638	12.046	13.4834	1.34819	6.83174	6.94925	4.36388	3.54032	3.52358	3.6629	3.84605					1.59333	3.62475	6.47655	11.4985	14.7271	11.2269	9.9627	10.0728	9.90605	1.39176	6.44607	5.1586	3.23262	2.40568	2.49639	2.44681	2.90555
				1.6	3.62916	5.5492	12.3061	17.4072	13.8403	12.4846	11.9782	13.5218	1.29965	6.62609	6.76623	4.33201	3.59561	3.57909	3.74999	3.93904					1.6	3.52807	6.31688	11.2603	14.5715	11.0475	9.84181	10.0162	9.93424	1.34166	6.25203	5.02274	3.20901	2.44325	2.53571	2.50499	2.9758
				1.60667	3.56358	5.46874	12.1833	17.385	13.7343	12.4134	11.9313	13.5396	1.26206	6.50195	6.64662	4.31587	3.64701	3.62997	3.82837	4.01381					1.60667	3.46432	6.22529	11.148	14.5529	10.9629	9.78569	9.9769	9.94733	1.30285	6.1349	4.93395	3.19706	2.47817	2.57176	2.55735	3.03229
				1.61333	3.52643	5.43612	12.1642	17.4676	13.7281	12.4055	11.9074	13.5377	1.23432	6.44745	6.58433	4.31223	3.68993	3.67078	3.89286	4.06944					1.61333	3.4282	6.18815	11.1305	14.6221	10.9579	9.77944	9.95696	9.94597	1.27421	6.08347	4.88771	3.19436	2.50734	2.60067	2.60042	3.07432
				1.62	3.51132	5.43628	12.2072	17.5933	13.791	12.4436	11.8949	13.5171	1.2146	6.44862	6.57201	4.32123	3.72393	3.7004	3.94346	4.10687					1.62	3.41351	6.18833	11.1698	14.7273	11.0081	9.80949	9.94646	9.9308	1.25386	6.08458	4.87856	3.20103	2.53044	2.62166	2.63423	3.10259
				1.62667	3.50872	5.45142	12.2694	17.6992	13.8847	12.5018	11.8872	13.4766	1.20053	6.48504	6.59748	4.33682	3.74783	3.72099	3.97983	4.12784					1.62667	3.41098	6.20557	11.2267	14.816	11.0829	9.85536	9.94005	9.9011	1.23933	6.11894	4.89747	3.21258	2.54668	2.63625	2.65852	3.11843
				1.63333	3.50818	5.46636	12.3082	17.731	13.9697	12.5508	11.8765	13.4101	1.19187	6.53281	6.64232	4.35684	3.76243	3.73237	4.00033	4.13308					1.63333	3.41046	6.22258	11.2622	14.8425	11.1508	9.89396	9.93112	9.85221	1.23039	6.16402	4.93076	3.22741	2.5566	2.64431	2.67221	3.12239
				1.64	3.50216	5.46127	12.2885	17.6501	14.0124	12.5667	11.8429	13.318	1.18583	6.57382	6.6916	4.37843	3.76769	3.73306	4.0071	4.1207					1.64	3.40461	6.21678	11.2442	14.7749	11.1848	9.90654	9.90297	9.78453	1.22416	6.20271	4.96734	3.2434	2.56018	2.6448	2.67674	3.11304
				1.64667	3.48631	5.42756	12.1824	17.4331	13.9809	12.5233	11.7744	13.1943	1.1833	6.58801	6.72753	4.39544	3.76289	3.726	4.00046	4.098					1.64667	3.3892	6.17841	11.1471	14.5932	11.1597	9.87234	9.84569	9.69364	1.22154	6.2161	4.99401	3.256	2.55691	2.6398	2.6723	3.09589
				1.65333	3.45359	5.35592	11.9803	17.0711	13.8569	12.4044	11.6596	13.0306	1.18037	6.56131	6.73823	4.40387	3.74918	3.70955	3.98729	4.06541					1.65333	3.35739	6.09686	10.9622	14.2902	11.0608	9.77856	9.74972	9.57341	1.21852	6.19091	5.00195	3.26225	2.5476	2.62814	2.6635	3.07127
				1.66	3.39961	5.24504	11.6775	16.5717	13.6292	12.2031	11.4923	12.8221	1.17441	6.4826	6.71008	4.39856	3.72328	3.68073	3.96125	4.01975					1.66	3.30491	5.97064	10.6851	13.8721	10.8789	9.61992	9.60986	9.42023	1.21237	6.11664	4.98106	3.25831	2.53	2.60772	2.64611	3.03678
				1.66667	3.3246	5.09247	11.2822	15.947	13.2961	11.9142	11.2625	12.5646	1.16582	6.35043	6.63653	4.37593	3.68483	3.64178	3.92533	3.96325					1.66667	3.23199	5.79696	10.3234	13.3492	10.6131	9.39213	9.41769	9.23101	1.2035	5.99193	4.92646	3.24155	2.50387	2.58013	2.62211	2.99409
				1.67333	3.22871	4.90412	10.8034	15.2165	12.8651	11.5418	10.9693	12.2572	1.15196	6.16415	6.51663	4.33089	3.63519	3.59208	3.87865	3.89894					1.67333	3.13877	5.58256	9.88533	12.7377	10.2691	9.09857	9.17251	9.00519	1.18919	5.81617	4.83745	3.20818	2.47014	2.54492	2.59093	2.94551
				1.68	3.11738	4.68246	10.2611	14.4081	12.3481	11.0961	10.6172	11.8933	1.13379	5.9274	6.34868	4.26345	3.5723	3.52978	3.8214	3.82292					1.68	3.03055	5.33023	9.38912	12.0609	9.85636	8.74725	8.87808	8.73781	1.17043	5.59278	4.71278	3.15823	2.42741	2.50078	2.55269	2.88808
				1.68667	2.99089	4.43435	9.66852	13.5417	11.761	10.5911	10.211	11.478	1.11108	5.64729	6.13635	4.17081	3.4951	3.45367	3.75337	3.73504					1.68667	2.90758	5.0478	8.84687	11.3357	9.38776	8.34912	8.5384	8.43272	1.14699	5.32849	4.55516	3.0896	2.37495	2.44686	2.50725	2.82169
				1.69333	2.85421	4.17045	9.04732	12.6442	11.1235	10.0384	9.75679	11.0178	1.08561	5.3372	5.88686	4.05699	3.40476	3.36698	3.6733	3.63704					1.69333	2.77471	4.74739	8.27846	10.5844	8.87886	7.91342	8.15861	8.09461	1.1207	5.0359	4.36996	3.00529	2.31356	2.38544	2.45376	2.74765
				1.7	2.71149	3.89746	8.41312	11.7351	10.4519	9.45339	9.26805	10.5182	1.05578	5.00566	5.60751	3.92228	3.3024	3.26599	3.58016	3.52742					1.7	2.63596	4.43663	7.69816	9.8234	8.34282	7.45225	7.74993	7.72758	1.0899	4.72308	4.16259	2.9055	2.24401	2.31389	2.39154	2.66484
				1.70667	2.5668	3.62161	7.77668	10.8336	9.76504	8.85062	8.75334	9.98919	1.02054	4.66197	5.30741	3.77119	3.18943	3.15666	3.47643	3.40821					1.70667	2.4953	4.12262	7.1158	9.06876	7.79457	6.97708	7.31953	7.33892	1.05352	4.39879	3.93982	2.79358	2.16724	2.23643	2.32225	2.57478
				1.71333	2.42117	3.34898	7.15274	9.9549	9.07279	8.24199	8.22431	9.43917	0.98446	4.31427	4.99436	3.60697	3.06561	3.03656	3.36369	3.28101					1.71333	2.35373	3.81228	6.54489	8.33322	7.242	6.49729	6.87715	6.93483	1.01628	4.07072	3.70743	2.67193	2.08311	2.15134	2.24694	2.47868
				1.72	2.27941	3.08807	6.55477	9.11006	8.38929	7.64273	7.69384	8.8788	0.94361	3.97074	4.67426	3.43239	2.93418	2.907	3.24121	3.14643					1.72	2.21592	3.51527	5.99773	7.626	6.69643	6.02488	6.43357	6.52313	0.974108	3.74658	3.46982	2.5426	1.9938	2.05955	2.16512	2.37701
				1.72667	2.14412	2.8376	5.98664	8.30767	7.72655	7.05979	7.16686	8.31581	0.90205	3.6388	4.35337	3.24967	2.79683	2.77325	3.11149	3.00606					1.72667	2.0844	3.23015	5.47788	6.95432	6.16742	5.56534	5.99292	6.10951	0.931204	3.43338	3.23161	2.40725	1.90047	1.96479	2.07847	2.27097
				1.73333	2.01614	2.60312	5.45393	7.55616	7.09345	6.49877	6.65092	7.76163	0.86228	3.32351	4.03703	3.06502	2.65458	2.63329	2.97446	2.86189					1.73333	1.95998	2.96324	4.99044	6.32524	5.66207	5.12308	5.56149	5.70236	0.890149	3.13589	2.99679	2.27047	1.80381	1.86563	1.98693	2.16205
				1.74	1.89384	2.38635	4.96092	6.85956	6.49404	5.96666	6.15383	7.22306	0.82298	3.02798	3.73031	2.87874	2.51332	2.4926	2.83316	2.71704					1.74	1.84109	2.71648	4.53933	5.74212	5.18362	4.70361	5.14582	5.30668	0.849579	2.85704	2.7691	2.13248	1.70782	1.76596	1.89255	2.05263
				1.74667	1.78041	2.1887	4.51036	6.22167	5.93105	5.47062	5.68235	6.7064	0.78393	2.75357	3.43811	2.69304	2.37079	2.35251	2.68891	2.5732					1.74667	1.73082	2.49148	4.12706	5.20814	4.73423	4.31257	4.75157	4.9271	0.809267	2.59812	2.55219	1.99492	1.61097	1.66671	1.79619	1.94396
				1.75333	1.67769	2.00944	4.09869	5.63822	5.41268	5.00834	5.23761	6.21231	0.74709	2.50197	3.16034	2.51315	2.23119	2.21483	2.54465	2.43309					1.75333	1.63096	2.28743	3.75038	4.71974	4.32046	3.94815	4.37968	4.5641	0.771236	2.36073	2.346	1.86166	1.51611	1.56916	1.69982	1.83811
				1.76	1.5823	1.84948	3.72537	5.11116	4.93359	4.58	4.8249	5.74665	0.71252	2.27163	2.90009	2.33982	2.09595	2.08057	2.40182	2.29591					1.76	1.53823	2.10534	3.40878	4.27854	3.93805	3.61048	4.03457	4.22198	0.735549	2.14339	2.15281	1.73326	1.42421	1.47404	1.60441	1.73448
				1.76667	1.49848	1.70542	3.39393	4.63749	4.49648	4.18999	4.44442	5.31445	0.67988	2.06453	2.65819	2.17357	1.96467	1.95177	2.26468	2.16383					1.76667	1.45674	1.94135	3.10551	3.88203	3.58914	3.30303	3.71642	3.90445	0.701854	1.94798	1.97324	1.61011	1.33501	1.38279	1.5128	1.6347
				1.77333	1.4214	1.5754	3.09889	4.21478	4.10068	3.8353	4.09466	4.91343	0.65156	1.88115	2.43668	2.0187	1.83803	1.82853	2.13203	2.03775					1.77333	1.38181	1.79334	2.83554	3.52818	3.27321	3.02342	3.42395	3.60983	0.672619	1.77495	1.80881	1.49539	1.24896	1.29548	1.42419	1.53945
				1.78	1.35287	1.46146	2.83694	3.83951	3.74408	3.51594	3.77244	4.54435	0.62313	1.71678	2.23318	1.87282	1.72024	1.71297	2.00481	1.91771					1.78	1.31519	1.66364	2.59585	3.21404	2.98857	2.77167	3.15451	3.33867	0.64327	1.61986	1.65774	1.38733	1.16892	1.2136	1.33921	1.44876
				1.78667	1.29112	1.36159	2.60539	3.50793	3.42493	3.22713	3.48093	4.20716	0.59855	1.5715	2.0491	1.73648	1.60969	1.60264	1.88197	1.80066					1.78667	1.25516	1.54995	2.38398	2.93648	2.73382	2.544	2.91075	3.09094	0.617895	1.48278	1.5211	1.28633	1.0938	1.13544	1.25715	1.36033
				1.79333	1.23562	1.27513	2.40236	3.21401	3.13787	2.96876	3.21746	3.90062	0.57666	1.44174	1.88044	1.61165	1.50513	1.49844	1.76848	1.69344					1.79333	1.2012	1.45153	2.1982	2.69044	2.50468	2.34032	2.69043	2.86573	0.595298	1.36035	1.3959	1.19386	1.02275	1.06161	1.18134	1.27933
				1.8	1.18619	1.19826	2.22454	2.95593	2.88273	2.73817	2.97807	3.62238	0.55508	1.32742	1.729	1.49462	1.40732	1.40221	1.66212	1.59145					1.8	1.15315	1.36403	2.03549	2.4744	2.30103	2.15854	2.49026	2.66131	0.57302	1.25248	1.28348	1.10717	0.956285	0.993437	1.11029	1.20228
				1.80667	1.14158	1.1317	2.06745	2.72724	2.65612	2.53144	2.76301	3.36845	0.53681	1.22866	1.59356	1.38796	1.31669	1.31119	1.56017	1.49699					1.80667	1.10978	1.28826	1.89175	2.28296	2.12014	1.99557	2.31042	2.47475	0.55416	1.1593	1.18294	1.02816	0.894701	0.928952	1.04219	1.13092
				1.81333	1.10395	1.07196	1.92801	2.52872	2.45517	2.3482	2.57013	3.13791	0.52081	1.14098	1.47009	1.29149	1.23271	1.2293	1.46466	1.41024					1.81333	1.0732	1.22025	1.76416	2.11678	1.95974	1.85112	2.14914	2.30538	0.537643	1.07657	1.09128	0.956694	0.837636	0.870934	0.978391	1.06539
				1.82	1.06864	1.01938	1.80537	2.35257	2.27816	2.18476	2.39651	2.92995	0.5061	1.06305	1.36166	1.20414	1.155	1.15144	1.3754	1.32939					1.82	1.03887	1.1604	1.65195	1.96933	1.81845	1.72228	2.00396	2.15259	0.522457	1.00304	1.01079	0.891988	0.784832	0.815772	0.918765	1.00431
				1.82667	1.03717	0.97253	1.69866	2.19614	2.12208	2.03954	2.23978	2.74584	0.49123	0.99484	1.26377	1.12365	1.08379	1.07953	1.29414	1.25526					1.82667	1.00828	1.10707	1.5543	1.83838	1.69387	1.6078	1.8729	2.01733	0.507107	0.938679	0.938127	0.832364	0.736444	0.764825	0.864484	0.948304
				1.83333	1.01063	0.93088	1.60476	2.06001	1.98423	1.91043	2.10117	2.58081	0.47911	0.93421	1.17577	1.05197	1.0171	1.01338	1.21919	1.18609					1.83333	0.982479	1.05966	1.46838	1.72443	1.58383	1.50602	1.75699	1.89608	0.494595	0.881471	0.872803	0.779266	0.691127	0.717959	0.814417	0.896048
				1.84	0.98606	0.89368	1.5223	1.93908	1.86045	1.79747	1.97971	2.43364	0.46722	0.88132	1.0988	0.98576	0.95749	0.95269	1.15045	1.12047					1.84	0.958593	1.01731	1.39293	1.6232	1.48503	1.41697	1.65543	1.78796	0.482321	0.831567	0.815666	0.730219	0.650622	0.674962	0.768499	0.846475
				1.84667	0.96303	0.86053	1.44949	1.83159	1.75263	1.69906	1.87294	2.30131	0.45616	0.83141	1.0286	0.92487	0.90035	0.89776	1.0851	1.06038					1.84667	0.936205	0.979576	1.32631	1.53322	1.39897	1.33939	1.56615	1.69074	0.470903	0.784475	0.763555	0.685114	0.611795	0.636045	0.724845	0.801079
				1.85333	0.94165	0.8305	1.3836	1.73587	1.65738	1.6122	1.7793	2.18683	0.44648	0.78709	0.96598	0.87064	0.84647	0.84485	1.02341	1.00396					1.85333	0.91542	0.945391	1.26602	1.45309	1.32294	1.27092	1.48785	1.60663	0.46091	0.742657	0.71707	0.644942	0.575183	0.598559	0.683636	0.758456
				1.86	0.92305	0.80471	1.32577	1.65194	1.57274	1.53457	1.69733	2.08721	0.43812	0.74956	0.91064	0.82067	0.79872	0.79672	0.96618	0.95146					1.86	0.897338	0.916034	1.2131	1.38283	1.25538	1.20972	1.4193	1.53344	0.45228	0.707245	0.67599	0.607926	0.542737	0.56446	0.645407	0.718794
				1.86667	0.9056	0.78085	1.27299	1.57864	1.49774	1.4672	1.62685	2.00036	0.43188	0.71577	0.86068	0.77498	0.75476	0.74994	0.91447	0.90387					1.86667	0.880375	0.888873	1.16481	1.32147	1.19551	1.15662	1.36037	1.46964	0.445838	0.675363	0.638904	0.57408	0.512865	0.531317	0.610865	0.682841
				1.87333	0.89054	0.75947	1.22608	1.51208	1.43171	1.40811	1.56662	1.92638	0.42588	0.68443	0.81657	0.73304	0.7139	0.70822	0.86734	0.86161					1.87333	0.865734	0.864535	1.12189	1.26576	1.14281	1.11003	1.31	1.41528	0.439645	0.645792	0.60616	0.543013	0.485101	0.50176	0.579382	0.650915
				1.88	0.87638	0.74107	1.18405	1.45005	1.37453	1.3566	1.51497	1.86467	0.41892	0.65615	0.77704	0.69592	0.67704	0.67172	0.82459	0.82134					1.88	0.851968	0.84359	1.08343	1.21383	1.09717	1.06943	1.26682	1.36995	0.43246	0.619109	0.576816	0.515515	0.460054	0.4759	0.550825	0.620493
				1.88667	0.86221	0.72237	1.14433	1.39347	1.32556	1.31208	1.4698	1.81241	0.41108	0.63011	0.74118	0.66211	0.64385	0.63729	0.78418	0.78606					1.88667	0.838193	0.822303	1.04708	1.16647	1.05808	1.03433	1.22904	1.33155	0.424366	0.594539	0.550196	0.49047	0.437501	0.451507	0.523831	0.59384
				1.89333	0.84906	0.70441	1.11041	1.34409	1.27923	1.27183	1.43418	1.76997	0.40629	0.60617	0.70898	0.63321	0.61314	0.60662	0.74746	0.75391					1.89333	0.825409	0.801858	1.01605	1.12513	1.0211	1.0026	1.19926	1.30037	0.419421	0.57195	0.526293	0.469062	0.416633	0.429778	0.499302	0.569552
				1.9	0.8357	0.68842	1.07737	1.29747	1.23718	1.235	1.39985	1.73437	0.40171	0.58396	0.68028	0.60627	0.58403	0.57941	0.71317	0.72565					1.9	0.812422	0.783656	0.985813	1.08611	0.987531	0.973569	1.17055	1.27422	0.414693	0.550994	0.504988	0.449105	0.396853	0.4105	0.476397	0.548202
				1.90667	0.82344	0.67467	1.04686	1.25716	1.19945	1.20133	1.3695	1.70226	0.39654	0.5633	0.65461	0.58164	0.56117	0.55471	0.68394	0.70037					1.90667	0.800503	0.768004	0.957896	1.05236	0.957415	0.947027	1.14517	1.25063	0.409356	0.5315	0.485933	0.43086	0.381319	0.393001	0.456871	0.529104
				1.91333	0.81557	0.66044	1.02063	1.22002	1.1648	1.1735	1.34226	1.67081	0.39145	0.54348	0.63077	0.55958	0.53903	0.53401	0.6576	0.6775					1.91333	0.792852	0.751805	0.933895	1.02127	0.929757	0.925088	1.1224	1.22752	0.404102	0.512799	0.468236	0.414519	0.366275	0.378335	0.439276	0.511827
				1.92	0.80496	0.64873	0.9961	1.18522	1.13399	1.14739	1.31712	1.64057	0.38572	0.52721	0.60909	0.53986	0.52106	0.51507	0.63476	0.65855					1.92	0.782538	0.738475	0.911449	0.992144	0.905164	0.904505	1.10137	1.2053	0.398187	0.497448	0.452142	0.399911	0.354064	0.364917	0.424019	0.497511
				1.92667	0.79379	0.63645	0.97317	1.15504	1.10414	1.12037	1.29377	1.61275	0.38062	0.51154	0.5902	0.52374	0.50569	0.49901	0.61423	0.64327					1.92667	0.771679	0.724496	0.890468	0.96688	0.881337	0.883205	1.08185	1.18486	0.392922	0.482662	0.43812	0.38797	0.34362	0.353538	0.410305	0.485967
				1.93333	0.78319	0.62722	0.95143	1.12514	1.07571	1.09587	1.26771	1.58258	0.37651	0.49664	0.57223	0.50924	0.48962	0.48484	0.59661	0.62829					1.93333	0.761374	0.71399	0.870576	0.941851	0.858644	0.863891	1.06006	1.1627	0.388679	0.468603	0.42478	0.377229	0.332701	0.343499	0.398535	0.47465
				1.94	0.77412	0.61816	0.9305	1.09728	1.04852	1.07338	1.2419	1.54888	0.37224	0.48406	0.55535	0.49762	0.47605	0.47164	0.58164	0.61524					1.94	0.752557	0.703676	0.851424	0.91853	0.83694	0.846162	1.03847	1.13794	0.384271	0.456734	0.41225	0.368621	0.32348	0.334147	0.388535	0.464792
				1.94667	0.76491	0.6072	0.91261	1.07049	1.02578	1.04894	1.21482	1.51337	0.36766	0.47347	0.54013	0.48586	0.46497	0.45823	0.56806	0.60207					1.94667	0.743603	0.6912	0.835055	0.896104	0.818789	0.826895	1.01583	1.11185	0.379543	0.446741	0.400952	0.35991	0.315951	0.324647	0.379463	0.454842
				1.95333	0.75751	0.59789	0.89321	1.04438	1.00122	1.0232	1.18676	1.47727	0.36276	0.46165	0.52531	0.47393	0.45472	0.44642	0.55623	0.59084					1.95333	0.73641	0.680602	0.817303	0.874247	0.799185	0.806604	0.992367	1.08533	0.374484	0.435589	0.38995	0.351072	0.308986	0.31628	0.371561	0.446358
				1.96	0.74989	0.588	0.8736	1.02017	0.97683	0.99686	1.1542	1.43893	0.35807	0.44933	0.51189	0.46378	0.44486	0.4354	0.54526	0.58104					1.96	0.729002	0.669344	0.79936	0.853981	0.779717	0.78584	0.96514	1.05716	0.369643	0.423964	0.379988	0.343553	0.302286	0.308472	0.364233	0.438955
				1.96667	0.74284	0.58001	0.85646	0.99766	0.95362	0.97141	1.12133	1.39721	0.35476	0.43806	0.49999	0.45453	0.43458	0.42609	0.53492	0.5707					1.96667	0.722148	0.660249	0.783676	0.835138	0.76119	0.765777	0.937654	1.02651	0.366226	0.41333	0.371155	0.336701	0.295301	0.301876	0.357326	0.431143
				1.97333	0.7344	0.57038	0.83975	0.97555	0.93211	0.94648	1.089	1.35329	0.35285	0.42632	0.48879	0.44601	0.42647	0.41643	0.52366	0.56051					1.97333	0.713943	0.649286	0.768386	0.81663	0.744021	0.746124	0.91062	0.994243	0.364254	0.402253	0.362841	0.33039	0.28979	0.295032	0.349804	0.423445
				1.98	0.7261	0.56096	0.82425	0.95292	0.9103	0.92047	1.05305	1.30607	0.34977	0.41765	0.47857	0.43631	0.41575	0.40609	0.51138	0.54678					1.98	0.705874	0.638563	0.754204	0.797686	0.726612	0.72562	0.880558	0.959551	0.361075	0.394073	0.355254	0.323204	0.282505	0.287707	0.341601	0.413073
				1.98667	0.71879	0.55413	0.81026	0.93255	0.88516	0.89462	1.01478	1.2558	0.34776	0.40925	0.46668	0.42733	0.40414	0.39619	0.49924	0.53494					1.98667	0.698768	0.630788	0.741402	0.780635	0.706545	0.705242	0.848557	0.922619	0.359	0.386147	0.346428	0.316552	0.274616	0.280693	0.333492	0.404128
				1.99333	0.71193	0.54755	0.79965	0.9141	0.86023	0.86971	0.97767	1.20492	0.34482	0.40123	0.45662	0.41668	0.39307	0.38656	0.48949	0.52154					1.99333	0.692099	0.623298	0.731694	0.76519	0.686645	0.685606	0.817526	0.885238	0.355965	0.37858	0.33896	0.308663	0.267094	0.27387	0.326979	0.394005
				2	0.70593	0.5387	0.78862	0.89595	0.83772	0.844	0.94037	1.15297	0.34104	0.39302	0.4478	0.40718	0.38234	0.37477	0.47767	0.50739					2	0.686266	0.613224	0.721602	0.749997	0.668678	0.665338	0.786336	0.847071	0.352063	0.370833	0.332413	0.301626	0.259803	0.265517	0.319083	0.383315
				2.00667	0.70135	0.53235	0.77489	0.87969	0.81572	0.81724	0.90243	1.10161	0.33857	0.3847	0.4376	0.39595	0.36989	0.36299	0.46583	0.4919					2.00667	0.681814	0.605995	0.709038	0.736386	0.651117	0.644243	0.75461	0.809337	0.349513	0.362983	0.324841	0.293307	0.251343	0.257171	0.311174	0.371613
				2.01333	0.69542	0.52512	0.76247	0.86112	0.79322	0.79036	0.86566	1.051	0.33631	0.37744	0.42794	0.38643	0.35947	0.35053	0.45143	0.47455					2.01333	0.676049	0.597765	0.697674	0.720841	0.633157	0.623053	0.723863	0.772155	0.34718	0.356133	0.31767	0.286255	0.244263	0.248343	0.301555	0.358505
				2.02	0.68747	0.5213	0.75136	0.84427	0.77194	0.76409	0.82944	0.99962	0.33386	0.37184	0.41868	0.37556	0.34801	0.33566	0.43845	0.45834					2.02	0.668321	0.593417	0.687508	0.706736	0.616171	0.602344	0.693576	0.734407	0.34465	0.350849	0.310796	0.278203	0.236476	0.237808	0.292884	0.346259
				2.02667	0.68155	0.51553	0.74184	0.82736	0.74954	0.74022	0.79318	0.94796	0.332	0.36505	0.40904	0.36443	0.3355	0.32333	0.42581	0.44333					2.02667	0.662565	0.586848	0.678797	0.69258	0.598291	0.583527	0.663256	0.696453	0.34273	0.344442	0.30364	0.269958	0.227975	0.229073	0.28444	0.33492
				2.03333	0.67615	0.50921	0.72946	0.81064	0.72607	0.71576	0.75757	0.89982	0.32954	0.35798	0.3988	0.35412	0.32228	0.31043	0.4128	0.42831					2.03333	0.657316	0.579654	0.667469	0.678584	0.579557	0.564244	0.633479	0.661085	0.340191	0.337771	0.296039	0.262321	0.218992	0.219933	0.27575	0.323573
				2.04	0.67018	0.50346	0.72067	0.79591	0.70413	0.69129	0.72392	0.8516	0.32645	0.35133	0.38817	0.34324	0.31048	0.29997	0.39949	0.41335					2.04	0.651512	0.573109	0.659426	0.666254	0.562045	0.544954	0.605341	0.625659	0.337001	0.331497	0.288148	0.254261	0.210974	0.212523	0.266859	0.312271
				2.04667	0.66554	0.49783	0.71021	0.78214	0.68364	0.66717	0.69029	0.80609	0.32366	0.34436	0.3789	0.33267	0.29934	0.28898	0.38554	0.39636					2.04667	0.647001	0.5667	0.649855	0.654727	0.545689	0.52594	0.577219	0.592223	0.334121	0.32492	0.281267	0.246431	0.203404	0.204736	0.25754	0.299436
				2.05333	0.66084	0.4915	0.70155	0.7678	0.66427	0.64291	0.65736	0.76309	0.32174	0.33943	0.37038	0.32129	0.28591	0.27605	0.37089	0.37996					2.05333	0.642432	0.559494	0.641931	0.642723	0.530228	0.506816	0.549683	0.560632	0.332139	0.320268	0.274942	0.238001	0.194278	0.195576	0.247754	0.287046
				2.06	0.65429	0.48744	0.69376	0.75431	0.64421	0.62082	0.62692	0.72208	0.32069	0.33512	0.36047	0.31057	0.27419	0.26404	0.35767	0.36416					2.06	0.636065	0.554872	0.634803	0.631431	0.514216	0.489402	0.524229	0.530502	0.331055	0.316202	0.267586	0.23006	0.186314	0.187067	0.238923	0.27511
				2.06667	0.6497	0.48391	0.68637	0.73937	0.62508	0.59864	0.59434	0.68277	0.31839	0.33058	0.35187	0.29998	0.26281	0.25019	0.343	0.34873					2.06667	0.631603	0.550854	0.628041	0.618924	0.498946	0.471917	0.496986	0.501622	0.32868	0.311918	0.261202	0.222216	0.178581	0.177255	0.229124	0.263453
				2.07333	0.64463	0.48037	0.67862	0.72705	0.60583	0.57653	0.56629	0.64512	0.3159	0.3267	0.34459	0.2894	0.25014	0.23811	0.32913	0.33289					2.07333	0.626674	0.546824	0.62095	0.608611	0.48358	0.454487	0.473531	0.473961	0.32611	0.308257	0.255798	0.214378	0.169972	0.168696	0.219858	0.251486
				2.08	0.63932	0.47669	0.672	0.71341	0.58699	0.55701	0.5396	0.60832	0.31375	0.32182	0.33725	0.28004	0.23808	0.22495	0.31432	0.32					2.08	0.621512	0.542635	0.614892	0.597193	0.468542	0.439099	0.451213	0.446924	0.32389	0.303652	0.250349	0.207445	0.161777	0.159373	0.209965	0.241748
				2.08667	0.63551	0.47427	0.66533	0.70115	0.56929	0.53631	0.51412	0.57472	0.31021	0.31674	0.32783	0.27039	0.22711	0.21257	0.30158	0.30643					2.08667	0.617808	0.53988	0.608789	0.58693	0.454414	0.422781	0.429906	0.422239	0.320236	0.298859	0.243356	0.200296	0.154323	0.150602	0.201455	0.231497
				2.09333	0.63192	0.4714	0.6594	0.68975	0.55373	0.51851	0.48839	0.54495	0.30736	0.31238	0.31903	0.26214	0.21609	0.20161	0.28898	0.29373					2.09333	0.614318	0.536613	0.603363	0.577388	0.441994	0.408749	0.408391	0.400367	0.317294	0.294745	0.236824	0.194185	0.146835	0.142837	0.193038	0.221902
				2.1	0.63017	0.46547	0.65306	0.67946	0.53842	0.50157	0.46648	0.51552	0.30723	0.30614	0.31065	0.25246	0.20591	0.18886	0.27644	0.27948					2.1	0.612617	0.529863	0.597562	0.568774	0.429773	0.395395	0.39007	0.378745	0.31716	0.288858	0.230603	0.187014	0.139917	0.133803	0.184662	0.211137
				2.10667	0.62595	0.45946	0.64663	0.67088	0.52387	0.48692	0.44449	0.48743	0.30608	0.30218	0.30578	0.24407	0.19733	0.18027	0.26505	0.26788					2.10667	0.608514	0.523022	0.591678	0.561592	0.418159	0.383846	0.371682	0.358108	0.315973	0.285121	0.226988	0.180799	0.134087	0.127718	0.177053	0.202374
				2.11333	0.62237	0.45599	0.64141	0.66068	0.50924	0.47415	0.42378	0.46087	0.30396	0.2995	0.29881	0.23719	0.1883	0.17142	0.25333	0.25724					2.11333	0.605034	0.519072	0.586902	0.553053	0.406481	0.37378	0.354364	0.338595	0.313784	0.282592	0.221814	0.175703	0.127951	0.121448	0.169224	0.194336
				2.12	0.6196	0.45402	0.63726	0.64952	0.49525	0.46086	0.4051	0.43732	0.30267	0.29773	0.29347	0.22908	0.18031	0.16212	0.24366	0.2486					2.12	0.602341	0.516829	0.583104	0.543711	0.395314	0.363303	0.338744	0.321293	0.312452	0.280922	0.21785	0.169695	0.122522	0.114859	0.162765	0.187808
				2.12667	0.61703	0.45125	0.63367	0.63965	0.48395	0.44791	0.38705	0.41463	0.30188	0.29493	0.28826	0.22223	0.17309	0.15618	0.23419	0.23959					2.12667	0.599843	0.513676	0.579819	0.535449	0.386294	0.353094	0.323651	0.304623	0.311637	0.27828	0.213982	0.164621	0.117616	0.11065	0.156439	0.181002
				2.13333	0.61359	0.44766	0.6279	0.63297	0.47225	0.43696	0.36882	0.39324	0.30234	0.29135	0.28591	0.21592	0.16533	0.14979	0.22512	0.23146					2.13333	0.596498	0.509589	0.57454	0.529857	0.376955	0.344462	0.308407	0.288908	0.312112	0.274903	0.212238	0.159947	0.112343	0.106123	0.15038	0.17486
				2.14	0.61042	0.44647	0.62468	0.62607	0.46239	0.42382	0.35489	0.37441	0.3025	0.28848	0.28136	0.20959	0.15886	0.14194	0.21789	0.22288					2.14	0.593417	0.508235	0.571593	0.524081	0.369085	0.334104	0.296758	0.275074	0.312277	0.272195	0.20886	0.155258	0.107947	0.100562	0.14555	0.168378
				2.14667	0.60972	0.44548	0.62266	0.62106	0.45243	0.41397	0.34182	0.35507	0.30275	0.28676	0.27803	0.20407	0.15435	0.13698	0.2113	0.21594					2.14667	0.592736	0.507108	0.569745	0.519887	0.361135	0.326339	0.285829	0.260865	0.312535	0.270572	0.206388	0.151169	0.104882	0.0970476	0.141148	0.163135
				2.15333	0.60884	0.44298	0.62144	0.61594	0.44412	0.4054	0.32801	0.33957	0.30283	0.28502	0.27532	0.20007	0.1493	0.13191	0.20423	0.21053					2.15333	0.591881	0.504262	0.568629	0.515601	0.354502	0.319583	0.274281	0.249477	0.312618	0.26893	0.204377	0.148205	0.101451	0.0934556	0.136425	0.159048
				2.16	0.6088	0.44172	0.62076	0.61034	0.43707	0.39829	0.3169	0.3248	0.30453	0.28513	0.2728	0.19476	0.1456	0.12673	0.19886	0.20669					2.16	0.591842	0.502828	0.568007	0.510914	0.348874	0.313978	0.264991	0.238626	0.314372	0.269034	0.202506	0.144272	0.0989364	0.0897856	0.132838	0.156147
				2.16667	0.60772	0.44194	0.62005	0.60432	0.43112	0.39078	0.30742	0.31192	0.30703	0.28495	0.26891	0.19071	0.13897	0.12168	0.1946	0.20212					2.16667	0.590792	0.503078	0.567357	0.505874	0.344125	0.308058	0.257064	0.229163	0.316953	0.268864	0.199618	0.141272	0.0944312	0.0862078	0.129993	0.152694
				2.17333	0.60804	0.44395	0.61851	0.60077	0.42333	0.38261	0.29703	0.3009	0.30752	0.28465	0.2675	0.18841	0.13431	0.11951	0.19058	0.19777					2.17333	0.591103	0.505366	0.565948	0.502903	0.337907	0.301617	0.248376	0.221067	0.317459	0.268581	0.198572	0.139568	0.0912647	0.0846704	0.127307	0.149408
				2.18	0.60989	0.44579	0.618	0.59695	0.41678	0.37481	0.28821	0.28891	0.30834	0.28322	0.26532	0.18563	0.13122	0.11649	0.18713	0.19339					2.18	0.592902	0.507461	0.565481	0.499705	0.332678	0.295468	0.241001	0.212258	0.318306	0.267231	0.196953	0.137509	0.089165	0.0825308	0.125003	0.146099
				2.18667	0.61077	0.44665	0.6164	0.59525	0.4105	0.36868	0.27941	0.27772	0.30982	0.28036	0.26224	0.18265	0.12913	0.11241	0.18345	0.19015					2.18667	0.593757	0.50844	0.564017	0.498282	0.327666	0.290636	0.233642	0.204037	0.319833	0.264533	0.194667	0.135301	0.0877448	0.0796402	0.122544	0.143651
				2.19333	0.61241	0.44846	0.61483	0.59085	0.40598	0.36215	0.27239	0.26892	0.31406	0.27991	0.25835	0.17912	0.12656	0.10874	0.17881	0.18618					2.19333	0.595351	0.5105	0.562581	0.494599	0.324058	0.285488	0.227772	0.197572	0.324211	0.264108	0.191779	0.132686	0.0859985	0.0770401	0.119445	0.140652
				2.2	0.61442	0.44998	0.61488	0.58801	0.40056	0.35651	0.26444	0.26079	0.31619	0.27926	0.25662	0.1774	0.12465	0.10741	0.17614	0.18244					2.2	0.597305	0.51223	0.562626	0.492221	0.319732	0.281042	0.221124	0.191599	0.326409	0.263495	0.190495	0.131412	0.0847007	0.0760978	0.117661	0.137827
				2.20667	0.61689	0.45274	0.61409	0.58454	0.39633	0.35341	0.25895	0.25234	0.31722	0.28059	0.25527	0.17388	0.12286	0.10427	0.17327	0.17842					2.20667	0.599707	0.515372	0.561903	0.489317	0.316355	0.278598	0.216534	0.185391	0.327473	0.26475	0.189493	0.128805	0.0834843	0.0738732	0.115744	0.13479
				2.21333	0.6198	0.45375	0.61327	0.58264	0.39062	0.34755	0.25302	0.24539	0.31723	0.28052	0.25236	0.17129	0.12099	0.10149	0.1699	0.17636					2.21333	0.602535	0.516522	0.561153	0.487726	0.311797	0.273979	0.211575	0.180285	0.327483	0.264684	0.187333	0.126886	0.0822137	0.0719036	0.113493	0.133234
				2.22	0.62089	0.45561	0.61197	0.57946	0.38753	0.34352	0.24691	0.2391	0.31922	0.27973	0.25141	0.17003	0.11797	0.09972	0.16641	0.17435					2.22	0.603595	0.518639	0.559964	0.485064	0.309331	0.270802	0.206466	0.175663	0.329537	0.263939	0.186628	0.125953	0.0801615	0.0706496	0.111162	0.131715
				2.22667	0.62222	0.45733	0.6122	0.57835	0.38412	0.34081	0.23973	0.23435	0.32242	0.28021	0.24954	0.16832	0.1159	0.09661	0.16447	0.17144					2.22667	0.604888	0.520597	0.560174	0.484135	0.306609	0.268666	0.200462	0.172174	0.332841	0.264391	0.18524	0.124686	0.078755	0.0684462	0.109866	0.129517
				2.23333	0.62284	0.45903	0.6117	0.57576	0.37923	0.33707	0.23356	0.22669	0.32249	0.28009	0.24797	0.16671	0.11203	0.09525	0.16074	0.1681					2.23333	0.605491	0.522532	0.559717	0.481967	0.302706	0.265717	0.195302	0.166546	0.332913	0.264278	0.184074	0.123493	0.0761253	0.0674827	0.107374	0.126993
				2.24	0.62429	0.45919	0.61185	0.5744	0.37509	0.3332	0.23066	0.22147	0.32361	0.2809	0.24696	0.16457	0.10964	0.09354	0.15741	0.16548					2.24	0.6069	0.522714	0.559854	0.480828	0.299401	0.262667	0.192877	0.162711	0.334069	0.265042	0.183324	0.121908	0.0745013	0.0662712	0.10515	0.125014
				2.24667	0.6247	0.46074	0.61032	0.57025	0.37182	0.33055	0.22664	0.21708	0.3235	0.2803	0.24689	0.16221	0.10712	0.09181	0.15402	0.16267					2.24667	0.607299	0.524479	0.558454	0.477354	0.296791	0.260578	0.189516	0.159486	0.333956	0.264476	0.183272	0.12016	0.0727889	0.0650455	0.102885	0.122891
				2.25333	0.6241	0.46184	0.60849	0.56633	0.36683	0.32574	0.22163	0.21108	0.32248	0.27764	0.24314	0.15929	0.10579	0.09094	0.15226	0.1612					2.25333	0.606716	0.525731	0.556779	0.474073	0.292808	0.256786	0.185327	0.155078	0.332903	0.261966	0.180489	0.117997	0.0718851	0.0644292	0.101709	0.121781
				2.26	0.62347	0.46234	0.60642	0.56118	0.36296	0.31991	0.21772	0.20576	0.32288	0.27638	0.23969	0.15559	0.10161	0.08875	0.14939	0.15741					2.26	0.606103	0.5263	0.554885	0.469762	0.289719	0.25219	0.182057	0.151169	0.333316	0.260778	0.177928	0.115256	0.0690448	0.0628776	0.0997923	0.118918
				2.26667	0.62343	0.46133	0.60517	0.55658	0.35969	0.31564	0.21405	0.20082	0.3205	0.27684	0.23639	0.15272	0.09993	0.08638	0.1472	0.15518					2.26667	0.606064	0.52515	0.553741	0.465911	0.287109	0.248824	0.178988	0.14754	0.330859	0.261212	0.175478	0.11313	0.0679032	0.0611985	0.0983294	0.117233
				2.27333	0.62274	0.45973	0.60314	0.55353	0.35718	0.31033	0.20848	0.19611	0.32052	0.27708	0.23429	0.1507	0.09766	0.08292	0.14483	0.15326					2.27333	0.605394	0.523329	0.551884	0.463358	0.285105	0.244638	0.174331	0.144079	0.330879	0.261438	0.173919	0.111634	0.0663607	0.0587471	0.0967462	0.115782
				2.28	0.62185	0.45923	0.5998	0.54828	0.35359	0.30473	0.20374	0.19151	0.31973	0.27437	0.23253	0.14884	0.09506	0.0814	0.13893	0.14924					2.28	0.604528	0.52276	0.548828	0.458963	0.28224	0.240223	0.170367	0.1407	0.330064	0.258881	0.172613	0.110256	0.064594	0.0576702	0.092805	0.112745
				2.28667	0.61824	0.45766	0.59587	0.54138	0.34864	0.299	0.19805	0.18725	0.31756	0.27107	0.22935	0.14629	0.09442	0.07784	0.13435	0.14516					2.28667	0.601019	0.520973	0.545232	0.453187	0.278288	0.235706	0.165609	0.13757	0.327824	0.255767	0.170252	0.108367	0.0641591	0.0551481	0.0897456	0.109663
				2.29333	0.61412	0.4542	0.59236	0.53596	0.34336	0.29487	0.19427	0.18222	0.31359	0.26912	0.22537	0.1441	0.0912	0.07316	0.1322	0.14192					2.29333	0.597014	0.517034	0.54202	0.44865	0.274074	0.23245	0.162448	0.133874	0.323725	0.253927	0.167298	0.106745	0.0619711	0.0518324	0.0883094	0.107215
				2.3	0.61175	0.44864	0.58658	0.53051	0.33888	0.29191	0.19011	0.17657	0.30903	0.26616	0.22275	0.14075	0.08615	0.06949	0.13058	0.13702					2.3	0.59471	0.510705	0.536731	0.444088	0.270498	0.230117	0.15897	0.129724	0.319018	0.251135	0.165353	0.104263	0.0585396	0.0492323	0.0872273	0.103514
				2.30667	0.60795	0.44459	0.58139	0.52482	0.33423	0.28816	0.18537	0.17145	0.30533	0.26279	0.2224	0.13831	0.08212	0.06532	0.12657	0.13105					2.30667	0.591016	0.506095	0.531982	0.439325	0.266786	0.227161	0.155006	0.125962	0.315198	0.247955	0.165093	0.102456	0.0558012	0.0462779	0.0845486	0.0990035
				2.31333	0.60276	0.43849	0.57669	0.51908	0.32938	0.28432	0.18171	0.1656	0.3013	0.26048	0.21796	0.13514	0.07952	0.06257	0.12186	0.12766					2.31333	0.58597	0.499151	0.527682	0.43452	0.262915	0.224134	0.151946	0.121664	0.311038	0.245775	0.161797	0.100107	0.0540345	0.0443296	0.0814023	0.0964425
				2.32	0.59772	0.43318	0.57274	0.51351	0.32397	0.27796	0.17712	0.16214	0.2991	0.25521	0.21417	0.13176	0.07556	0.0598	0.11811	0.12475					2.32	0.581071	0.493106	0.524067	0.429858	0.258597	0.21912	0.148107	0.119122	0.308767	0.240803	0.158984	0.0976036	0.0513436	0.0423671	0.0788973	0.0942441
				2.32667	0.59078	0.42805	0.56648	0.50553	0.31886	0.27249	0.172	0.1591	0.29502	0.25095	0.21084	0.12752	0.07295	0.05626	0.1157	0.12161					2.32667	0.574324	0.487266	0.518339	0.423178	0.254518	0.214808	0.143826	0.116889	0.304555	0.236783	0.156512	0.0944627	0.0495701	0.0398591	0.0772874	0.091872
				2.33333	0.58341	0.42136	0.56059	0.4982	0.31488	0.26726	0.16885	0.15589	0.28941	0.2482	0.20751	0.12373	0.07017	0.05464	0.11114	0.1184					2.33333	0.567159	0.479651	0.51295	0.417042	0.251341	0.210685	0.141192	0.11453	0.298764	0.234188	0.15404	0.0916552	0.0476811	0.0387113	0.0742414	0.0894469
				2.34	0.57547	0.41518	0.55353	0.49162	0.30924	0.26235	0.16728	0.15278	0.28549	0.24499	0.2036	0.12002	0.06667	0.04948	0.10704	0.1153					2.34	0.55944	0.472616	0.50649	0.411534	0.246839	0.206814	0.139879	0.112245	0.294717	0.23116	0.151137	0.088907	0.0453028	0.0350556	0.0715026	0.087105
				2.34667	0.56641	0.40974	0.54664	0.48313	0.30348	0.25738	0.16356	0.1499	0.28052	0.24209	0.20049	0.11762	0.06427	0.04556	0.10423	0.11233					2.34667	0.550633	0.466423	0.500185	0.404427	0.242241	0.202897	0.136769	0.110129	0.289586	0.228423	0.148829	0.0871291	0.043672	0.0322783	0.0696255	0.0848613
				2.35333	0.55838	0.40158	0.53851	0.47653	0.29785	0.25277	0.16138	0.14532	0.27471	0.23714	0.19621	0.11323	0.0608	0.04269	0.10254	0.10813					2.35333	0.542826	0.457135	0.492746	0.398902	0.237747	0.199262	0.134946	0.106765	0.283589	0.223753	0.145651	0.0838772	0.0413141	0.030245	0.0684966	0.0816883
				2.36	0.54952	0.39282	0.53147	0.47069	0.29277	0.24791	0.15759	0.14028	0.27	0.23308	0.19088	0.1104	0.05584	0.04145	0.09985	0.10472					2.36	0.534213	0.447163	0.486305	0.394013	0.233692	0.195431	0.131776	0.103062	0.278726	0.219922	0.141695	0.0817808	0.0379437	0.0293665	0.0666997	0.0791122
				2.36667	0.54216	0.38512	0.52389	0.46327	0.28557	0.24343	0.15473	0.13623	0.26459	0.2286	0.18656	0.10852	0.05272	0.04036	0.09667	0.10337					2.36667	0.527058	0.438397	0.479369	0.387802	0.227945	0.1919	0.129385	0.100086	0.273142	0.215695	0.138488	0.0803881	0.0358237	0.0285942	0.0645754	0.0780923
				2.37333	0.53363	0.37887	0.51626	0.45706	0.28051	0.24037	0.15082	0.13253	0.26085	0.22531	0.18493	0.10669	0.05072	0.03866	0.09272	0.10224					2.37333	0.518766	0.431283	0.472387	0.382603	0.223906	0.189487	0.126115	0.0973679	0.269281	0.212591	0.137278	0.0790325	0.0344646	0.0273898	0.0619368	0.0772386
				2.38	0.52551	0.37267	0.50956	0.44978	0.2774	0.23571	0.14719	0.12943	0.25643	0.22049	0.18361	0.10474	0.05071	0.03666	0.09152	0.10482					2.38	0.510872	0.424225	0.466257	0.376509	0.221424	0.185814	0.12308	0.0950904	0.264718	0.208043	0.136298	0.077588	0.0344578	0.0259729	0.0611352	0.0791877
				2.38667	0.51914	0.3683	0.50358	0.44374	0.27408	0.23394	0.14371	0.12646	0.25244	0.21496	0.17998	0.10266	0.04891	0.03377	0.09149	0.10569					2.38667	0.504679	0.419251	0.460785	0.371453	0.218774	0.184418	0.12017	0.0929084	0.260599	0.202825	0.133604	0.0760472	0.0332347	0.0239254	0.0611152	0.079845
				2.39333	0.51293	0.36177	0.49929	0.43879	0.2684	0.23011	0.14005	0.12507	0.24905	0.21208	0.17674	0.10012	0.04927	0.03271	0.09302	0.10546					2.39333	0.498642	0.411817	0.456859	0.36731	0.21424	0.181399	0.11711	0.0918872	0.257099	0.200108	0.131198	0.0741657	0.0334793	0.0231744	0.0621372	0.0796712
				2.4	0.50763	0.35557	0.49329	0.43269	0.26308	0.22526	0.13836	0.12313	0.24612	0.20998	0.17404	0.09783	0.04804	0.03215	0.09531	0.11008					2.4	0.49349	0.40476	0.451369	0.362203	0.209993	0.177576	0.115696	0.0904619	0.254075	0.198126	0.129194	0.0724693	0.0326436	0.0227776	0.0636669	0.0831615
				2.40667	0.50204	0.35169	0.48937	0.42709	0.25981	0.22164	0.13499	0.12209	0.24394	0.20736	0.17239	0.09666	0.04951	0.03243	0.09847	0.11486					2.40667	0.488056	0.400343	0.447782	0.357516	0.207383	0.174722	0.112878	0.0896978	0.251824	0.195654	0.127969	0.0716026	0.0336424	0.022976	0.0657778	0.0867726
				2.41333	0.49587	0.34833	0.48509	0.42275	0.25722	0.22105	0.13311	0.12136	0.23998	0.20571	0.16972	0.0951	0.04965	0.03471	0.10118	0.12125					2.41333	0.482058	0.396518	0.443866	0.353883	0.205316	0.174257	0.111306	0.0891615	0.247736	0.194097	0.125987	0.070447	0.0337376	0.0245913	0.0675881	0.0916
				2.42	0.48829	0.34363	0.47939	0.41827	0.25508	0.2198	0.13019	0.12181	0.23855	0.20359	0.16708	0.09401	0.05007	0.03416	0.10341	0.12962					2.42	0.474689	0.391168	0.43865	0.350132	0.203608	0.173272	0.108865	0.0894921	0.24626	0.192097	0.124028	0.0696396	0.034023	0.0242017	0.0690777	0.0979232
				2.42667	0.48284	0.34147	0.47619	0.41353	0.25143	0.21816	0.12754	0.12228	0.23765	0.20025	0.16581	0.09297	0.05191	0.03734	0.10729	0.13815					2.42667	0.46939	0.388709	0.435722	0.346165	0.200694	0.171979	0.106649	0.0898374	0.245331	0.188945	0.123085	0.0688692	0.0352732	0.0264546	0.0716696	0.104367
				2.43333	0.48006	0.33754	0.47318	0.41129	0.24721	0.21584	0.12588	0.12246	0.2342	0.19756	0.16447	0.09369	0.05414	0.0415	0.11304	0.14679					2.43333	0.466688	0.384235	0.432968	0.34429	0.197326	0.17015	0.105261	0.0899696	0.241769	0.186407	0.12209	0.0694025	0.0367886	0.0294019	0.0755106	0.110895
				2.44	0.47549	0.33558	0.4703	0.4095	0.24443	0.21362	0.12441	0.12169	0.23232	0.1969	0.16292	0.09369	0.05879	0.04726	0.12053	0.15645					2.44	0.462245	0.382004	0.430333	0.342791	0.195107	0.1684	0.104031	0.0894039	0.239829	0.185784	0.120939	0.0694025	0.0399483	0.0334827	0.0805139	0.118192
				2.44667	0.47153	0.33297	0.4664	0.40725	0.24299	0.21167	0.12354	0.12332	0.23087	0.19631	0.16184	0.09271	0.06293	0.04974	0.12776	0.16297					2.44667	0.458396	0.379033	0.426764	0.340908	0.193957	0.166863	0.103304	0.0906015	0.238332	0.185228	0.120138	0.0686766	0.0427614	0.0352398	0.0853435	0.123118
				2.45333	0.46751	0.33053	0.4629	0.40519	0.24135	0.21062	0.12255	0.12437	0.23069	0.19583	0.16291	0.09414	0.06447	0.05152	0.13502	0.17047					2.45333	0.454488	0.376255	0.423562	0.339183	0.192648	0.166035	0.102476	0.0913729	0.238146	0.184775	0.120932	0.0697359	0.0438079	0.0365009	0.0901932	0.128784
				2.46	0.4649	0.3276	0.4589	0.4028	0.24172	0.21078	0.12233	0.12628	0.22925	0.19585	0.16203	0.0945	0.06407	0.05515	0.14118	0.17791					2.46	0.45195	0.37292	0.419902	0.337183	0.192944	0.166161	0.102292	0.0927762	0.236659	0.184794	0.120279	0.0700026	0.0435361	0.0390727	0.094308	0.134405
				2.46667	0.46216	0.32489	0.45654	0.40277	0.24088	0.21176	0.12274	0.12764	0.22703	0.19488	0.16169	0.09405	0.06361	0.05971	0.14652	0.18424					2.46667	0.449287	0.369835	0.417742	0.337157	0.192273	0.166934	0.102635	0.0937753	0.234368	0.183879	0.120026	0.0696692	0.0432235	0.0423033	0.0978751	0.139187
				2.47333	0.45963	0.32339	0.45397	0.40115	0.23865	0.21147	0.12241	0.12848	0.22364	0.1938	0.16111	0.09484	0.06739	0.06298	0.15287	0.18969					2.47333	0.446827	0.368128	0.415391	0.335801	0.190493	0.166705	0.102359	0.0943925	0.230868	0.182859	0.119596	0.0702544	0.045792	0.0446201	0.102117	0.143304
				2.48	0.45705	0.32146	0.45163	0.39865	0.23696	0.20969	0.12495	0.12896	0.22275	0.19225	0.15967	0.09722	0.07154	0.06508	0.15977	0.19538					2.48	0.444319	0.365931	0.41325	0.333709	0.189144	0.165302	0.104483	0.0947451	0.229949	0.181397	0.118527	0.0720175	0.048612	0.0461079	0.106726	0.147603
				2.48667	0.45398	0.31966	0.44983	0.3973	0.23381	0.20555	0.12519	0.1291	0.22132	0.19077	0.15766	0.09712	0.07337	0.0712	0.1657	0.20162					2.48667	0.441334	0.363882	0.411603	0.332579	0.18663	0.162038	0.104684	0.094848	0.228473	0.180001	0.117035	0.0719434	0.0498555	0.0504438	0.110687	0.152317
				2.49333	0.45179	0.31786	0.44692	0.39418	0.23164	0.20517	0.12271	0.13062	0.22153	0.19088	0.15659	0.09753	0.07361	0.07581	0.16922	0.20642					2.49333	0.439205	0.361833	0.40894	0.329967	0.184898	0.161739	0.10261	0.0959647	0.22869	0.180104	0.116241	0.0722471	0.0500186	0.0537099	0.113039	0.155943
				2.5	0.45073	0.31554	0.44613	0.39006	0.23151	0.20446	0.12371	0.13193	0.22226	0.18862	0.15565	0.09755	0.07612	0.07866	0.17218	0.20854					2.5	0.438175	0.359192	0.408217	0.326518	0.184794	0.161179	0.103446	0.0969271	0.229443	0.177972	0.115543	0.0722619	0.0517241	0.055729	0.115016	0.157544
				2.50667	0.44965	0.31548	0.44476	0.38762	0.22949	0.20275	0.12506	0.13226	0.21987	0.18722	0.15444	0.09824	0.07782	0.08053	0.17599	0.2101					2.50667	0.437125	0.359123	0.406963	0.324475	0.183182	0.159831	0.104575	0.0971696	0.226976	0.176651	0.114645	0.072773	0.0528793	0.0570539	0.117561	0.158723
				2.51333	0.4475	0.31369	0.44292	0.38659	0.22959	0.2029	0.12679	0.13243	0.21762	0.18654	0.15232	0.0977	0.07688	0.08228	0.17731	0.21084					2.51333	0.435035	0.357086	0.40528	0.323613	0.183261	0.159949	0.106022	0.0972945	0.224654	0.176009	0.113071	0.072373	0.0522406	0.0582937	0.118443	0.159282
				2.52	0.44257	0.3115	0.44106	0.38434	0.22863	0.20377	0.12736	0.13226	0.21536	0.1848	0.15287	0.0972	0.07719	0.08251	0.17869	0.20953					2.52	0.430242	0.354593	0.403578	0.32173	0.182495	0.160635	0.106498	0.0971696	0.22232	0.174368	0.113479	0.0720027	0.0524512	0.0584567	0.119365	0.158292
				2.52667	0.43956	0.30993	0.43703	0.38061	0.22781	0.2011	0.12532	0.1333	0.2116	0.18356	0.15378	0.09701	0.07562	0.08317	0.17973	0.20726					2.52667	0.427316	0.352806	0.39989	0.318607	0.181841	0.15853	0.104792	0.0979336	0.218439	0.173198	0.114155	0.0718619	0.0513844	0.0589243	0.120059	0.156577
				2.53333	0.43651	0.309	0.43346	0.37643	0.22535	0.19854	0.12538	0.13312	0.21247	0.18012	0.15082	0.09607	0.0748	0.08327	0.18025	0.2054					2.53333	0.424351	0.351747	0.396624	0.315108	0.179877	0.156512	0.104843	0.0978014	0.219337	0.169952	0.111957	0.0711656	0.0508272	0.0589951	0.120407	0.155172
				2.54	0.4346	0.30507	0.42931	0.373	0.22387	0.197	0.12602	0.13285	0.21133	0.17856	0.14813	0.09381	0.0732	0.0828	0.17798	0.20294					2.54	0.422494	0.347273	0.392826	0.312237	0.178696	0.155298	0.105378	0.097603	0.21816	0.16848	0.109961	0.0694914	0.04974	0.0586621	0.11889	0.153314
				2.54667	0.43142	0.30127	0.4255	0.3695	0.22238	0.19446	0.12729	0.13253	0.20779	0.17608	0.14591	0.09203	0.0711	0.08205	0.17279	0.19827					2.54667	0.419403	0.342948	0.38934	0.309307	0.177506	0.153296	0.10644	0.0973679	0.214506	0.16614	0.108313	0.0681729	0.048313	0.0581308	0.115423	0.149786
				2.55333	0.42828	0.29899	0.42383	0.3646	0.21943	0.19272	0.12782	0.12979	0.20561	0.17482	0.14533	0.09079	0.06924	0.08071	0.16846	0.19213					2.55333	0.41635	0.340352	0.387812	0.305206	0.175151	0.151924	0.106883	0.0953549	0.212255	0.164951	0.107882	0.0672543	0.0470491	0.0571814	0.112531	0.145147
				2.56	0.42556	0.29615	0.42101	0.36151	0.2169	0.18968	0.12662	0.12731	0.20431	0.17468	0.1428	0.09144	0.06758	0.07815	0.16402	0.1844					2.56	0.413706	0.337119	0.385232	0.302619	0.173132	0.149528	0.105879	0.0935329	0.210913	0.164819	0.106004	0.0677358	0.0459211	0.0553677	0.109565	0.139308
				2.56667	0.42205	0.29386	0.41835	0.35914	0.21562	0.18722	0.12692	0.12659	0.20437	0.17245	0.13937	0.0903	0.06407	0.07492	0.16194	0.1766					2.56667	0.410294	0.334513	0.382798	0.300635	0.17211	0.147588	0.10613	0.0930039	0.210975	0.162715	0.103458	0.0668914	0.0435361	0.0530793	0.108176	0.133415
				2.57333	0.4194	0.29087	0.41543	0.35631	0.21591	0.18747	0.12736	0.12567	0.20198	0.17071	0.14017	0.08942	0.0624	0.07213	0.15739	0.17138					2.57333	0.407718	0.331109	0.380126	0.298266	0.172342	0.147785	0.106498	0.092328	0.208508	0.161073	0.104052	0.0662395	0.0424013	0.0511026	0.105136	0.129471
				2.58	0.41817	0.28862	0.41062	0.35353	0.21463	0.18668	0.12616	0.12458	0.2009	0.17016	0.13922	0.0863	0.05991	0.0686	0.15178	0.16476					2.58	0.406522	0.328548	0.375725	0.295939	0.17132	0.147163	0.105495	0.0915272	0.207393	0.160554	0.103346	0.0639283	0.0407093	0.0486017	0.101389	0.12447
				2.58667	0.41687	0.28582	0.40744	0.35018	0.21202	0.1852	0.12498	0.12281	0.19947	0.16846	0.13758	0.08327	0.05692	0.06542	0.14679	0.15672					2.58667	0.405258	0.32536	0.372815	0.293135	0.169237	0.145996	0.104508	0.0902268	0.205917	0.15895	0.102129	0.0616838	0.0386776	0.0463488	0.0980555	0.118396
				2.59333	0.41366	0.28355	0.40426	0.34793	0.20779	0.18351	0.12431	0.11897	0.19866	0.16743	0.13583	0.08135	0.05407	0.06335	0.14038	0.14815					2.59333	0.402137	0.322776	0.369905	0.291251	0.16586	0.144664	0.103948	0.0874056	0.205081	0.157978	0.10083	0.0602615	0.036741	0.0448822	0.0937736	0.111922
				2.6	0.41037	0.28163	0.39987	0.34338	0.20567	0.18185	0.12332	0.11515	0.19713	0.16718	0.1348	0.07996	0.05054	0.05803	0.13333	0.14138					2.6	0.398939	0.320591	0.365888	0.287442	0.164168	0.143355	0.10312	0.0845991	0.203501	0.157742	0.100065	0.0592318	0.0343423	0.0411131	0.0890642	0.106807
				2.60667	0.40718	0.27787	0.39895	0.34123	0.20447	0.18035	0.12331	0.11248	0.19488	0.16494	0.13056	0.07832	0.04779	0.05259	0.12813	0.13444					2.60667	0.395838	0.316311	0.365046	0.285643	0.16321	0.142173	0.103112	0.0826375	0.201179	0.155629	0.0969179	0.0580169	0.0324737	0.0372589	0.0855907	0.101565
				2.61333	0.40343	0.27586	0.39623	0.3394	0.2005	0.17718	0.1227	0.11107	0.19617	0.16471	0.1285	0.07663	0.04603	0.05017	0.12382	0.12815					2.61333	0.392192	0.314022	0.362558	0.284111	0.160041	0.139674	0.102602	0.0816016	0.20251	0.155412	0.0953887	0.056765	0.0312777	0.0355444	0.0827116	0.0968127
				2.62	0.40023	0.27222	0.39325	0.33621	0.19858	0.17552	0.12055	0.11109	0.19452	0.16335	0.12892	0.0764	0.04339	0.04786	0.11646	0.1217					2.62	0.389082	0.309879	0.359831	0.28144	0.158509	0.138365	0.100804	0.0816163	0.200807	0.154128	0.0957005	0.0565947	0.0294838	0.0339078	0.0777951	0.09194
				2.62667	0.39766	0.26926	0.39088	0.33421	0.1974	0.17574	0.11958	0.10917	0.19188	0.16157	0.12938	0.07482	0.04065	0.04426	0.10985	0.1169					2.62667	0.386583	0.306509	0.357662	0.279766	0.157567	0.138539	0.0999926	0.0802057	0.198082	0.152449	0.0960419	0.0554243	0.027622	0.0313573	0.0733796	0.0883137
				2.63333	0.39517	0.26846	0.38857	0.33272	0.19725	0.1741	0.11793	0.10737	0.19061	0.1596	0.12824	0.0743	0.0375	0.0407	0.10407	0.11196					2.63333	0.384163	0.305599	0.355549	0.278519	0.157447	0.137246	0.0986129	0.0788832	0.196771	0.15059	0.0951957	0.0550391	0.0254815	0.0288351	0.0695186	0.0845817
				2.64	0.39196	0.26687	0.38592	0.33025	0.19476	0.17452	0.11586	0.10481	0.18914	0.15859	0.12811	0.07402	0.03452	0.03846	0.10069	0.10809					2.64	0.381042	0.303789	0.353124	0.276451	0.15546	0.137577	0.0968819	0.0770024	0.195253	0.149637	0.0950992	0.0548316	0.0234566	0.0272481	0.0672608	0.0816581
				2.64667	0.38822	0.26464	0.38386	0.32922	0.1909	0.17442	0.11475	0.10352	0.18925	0.15666	0.12651	0.07399	0.03424	0.03696	0.0985	0.10534					2.64667	0.377406	0.30125	0.351239	0.275589	0.152379	0.137498	0.0959537	0.0760547	0.195367	0.147816	0.0939114	0.0548094	0.0232664	0.0261854	0.0657979	0.0795806
				2.65333	0.38608	0.26419	0.37981	0.32639	0.1896	0.17366	0.11283	0.10208	0.18772	0.15418	0.12733	0.07376	0.03484	0.03428	0.09617	0.10459					2.65333	0.375326	0.300738	0.347533	0.27322	0.151341	0.136899	0.0943482	0.0749968	0.193787	0.145476	0.0945201	0.054639	0.0236741	0.0242867	0.0642414	0.079014
				2.66	0.3859	0.2643	0.3773	0.32224	0.18899	0.17393	0.11241	0.10301	0.18777	0.15397	0.12799	0.0739	0.03347	0.03203	0.09474	0.10254					2.66	0.375151	0.300863	0.345236	0.269746	0.150854	0.137112	0.093997	0.07568	0.193839	0.145278	0.0950101	0.0547427	0.0227431	0.0226926	0.0632862	0.0774653
				2.66667	0.38424	0.26243	0.3758	0.32101	0.18783	0.17443	0.11305	0.10317	0.18801	0.1539	0.12797	0.07477	0.03294	0.02998	0.09306	0.10106					2.66667	0.373537	0.298735	0.343864	0.268716	0.149928	0.137506	0.0945322	0.0757976	0.194087	0.145212	0.0949952	0.0553872	0.022383	0.0212402	0.062164	0.0763472
				2.67333	0.38208	0.25969	0.37381	0.32057	0.18802	0.17653	0.11363	0.10218	0.18826	0.15371	0.12748	0.07324	0.03458	0.02925	0.0933	0.09995					2.67333	0.371437	0.295615	0.342043	0.268348	0.15008	0.139161	0.0950172	0.0750702	0.194345	0.145033	0.0946315	0.0542538	0.0234974	0.020723	0.0623243	0.0755086
				2.68	0.38145	0.25718	0.37301	0.31931	0.18757	0.17535	0.11265	0.10375	0.18624	0.15407	0.12709	0.07353	0.0348	0.02921	0.09206	0.10035					2.68	0.370825	0.292758	0.341311	0.267293	0.14972	0.138231	0.0941977	0.0762237	0.192259	0.145372	0.094342	0.0544687	0.0236469	0.0206947	0.061496	0.0758108
				2.68667	0.38054	0.25718	0.37208	0.31961	0.18832	0.17655	0.11118	0.10514	0.18406	0.15294	0.12507	0.07434	0.03566	0.02837	0.09134	0.09981					2.68667	0.36994	0.292758	0.34046	0.267545	0.150319	0.139177	0.0929685	0.0772449	0.190009	0.144306	0.0928425	0.0550687	0.0242312	0.0200996	0.061015	0.0754029
				2.69333	0.37845	0.25612	0.36902	0.3207	0.18577	0.17863	0.11112	0.10594	0.18358	0.15156	0.12659	0.07597	0.03576	0.02886	0.09071	0.09924					2.69333	0.367908	0.291552	0.33766	0.268457	0.148284	0.140817	0.0929183	0.0778326	0.189513	0.143004	0.0939708	0.0562761	0.0242992	0.0204467	0.0605941	0.0749722
				2.7	0.37574	0.25367	0.3674	0.31933	0.18445	0.17976	0.1117	0.10684	0.18401	0.15234	0.127	0.07708	0.03401	0.02793	0.08975	0.09817					2.7	0.365274	0.288763	0.336178	0.26731	0.14723	0.141708	0.0934033	0.0784939	0.189957	0.14374	0.0942752	0.0570984	0.0231101	0.0197878	0.0599529	0.0741639
				2.70667	0.37494	0.25118	0.36595	0.3206	0.1842	0.17844	0.11275	0.10808	0.18481	0.15157	0.12766	0.0766	0.03371	0.02938	0.08897	0.09732					2.70667	0.364496	0.285928	0.334851	0.268373	0.147031	0.140667	0.0942813	0.0794049	0.190783	0.143013	0.0947651	0.0567428	0.0229062	0.0208151	0.0594318	0.0735217
				2.71333	0.37165	0.25052	0.36514	0.32042	0.18423	0.17772	0.11281	0.10888	0.18366	0.1494	0.12825	0.07813	0.03637	0.0302	0.0893	0.09591					2.71333	0.361298	0.285177	0.33411	0.268223	0.147054	0.140099	0.0943315	0.0799926	0.189596	0.140966	0.0952031	0.0578762	0.0247137	0.0213961	0.0596523	0.0724565
				2.72	0.36896	0.24807	0.36445	0.32052	0.18616	0.18087	0.11128	0.11089	0.18287	0.1493	0.13111	0.08032	0.03914	0.03025	0.09099	0.09471					2.72	0.358683	0.282388	0.333478	0.268306	0.148595	0.142583	0.0930521	0.0814693	0.18878	0.140872	0.0973261	0.0594985	0.0265959	0.0214315	0.0607812	0.07155
				2.72667	0.36924	0.24719	0.36393	0.32252	0.18599	0.18335	0.1097	0.11321	0.18201	0.1508	0.13419	0.08137	0.03891	0.02958	0.09271	0.09487					2.72667	0.358955	0.281386	0.333003	0.26998	0.148459	0.144538	0.0917309	0.0831738	0.187893	0.142287	0.0996125	0.0602763	0.0264396	0.0209568	0.0619302	0.0716709
				2.73333	0.3671	0.2471	0.3634	0.325	0.18673	0.18663	0.11045	0.11536	0.18156	0.15061	0.13427	0.08195	0.03853	0.03018	0.09017	0.094					2.73333	0.356874	0.281284	0.332518	0.272056	0.14905	0.147123	0.0923581	0.0847534	0.187428	0.142108	0.0996719	0.0607059	0.0261814	0.0213819	0.0602334	0.0710136
				2.74	0.36426	0.24722	0.36292	0.32801	0.18549	0.18874	0.11049	0.11761	0.17978	0.14892	0.13457	0.08421	0.04014	0.03054	0.08882	0.09326					2.74	0.354114	0.28142	0.332078	0.274576	0.14806	0.148787	0.0923915	0.0864064	0.185591	0.140513	0.0998946	0.0623801	0.0272754	0.021637	0.0593316	0.0704546
				2.74667	0.3623	0.2466	0.36472	0.33308	0.18535	0.19233	0.11148	0.11827	0.17851	0.14841	0.13646	0.08612	0.04213	0.03239	0.08908	0.09397					2.74667	0.352208	0.280715	0.333725	0.27882	0.147948	0.151617	0.0932194	0.0868913	0.184279	0.140032	0.101298	0.0637949	0.0286277	0.0229477	0.0595053	0.0709909
				2.75333	0.36023	0.24503	0.36475	0.33844	0.18755	0.19616	0.11271	0.1205	0.1787	0.15032	0.13702	0.08909	0.04387	0.03379	0.08928	0.09467					2.75333	0.350196	0.278927	0.333753	0.283307	0.149705	0.154636	0.0942479	0.0885297	0.184476	0.141834	0.101713	0.065995	0.02981	0.0239395	0.0596389	0.0715198
				2.76	0.35887	0.24332	0.36492	0.34419	0.19011	0.20123	0.11318	0.12394	0.17886	0.15121	0.13869	0.09125	0.04351	0.0341	0.08957	0.09392					2.76	0.348874	0.276981	0.333908	0.28812	0.151748	0.158633	0.0946409	0.091057	0.184641	0.142674	0.102953	0.0675951	0.0295654	0.0241592	0.0598326	0.0709532
				2.76667	0.3583	0.24255	0.3652	0.35395	0.1918	0.2079	0.11285	0.12666	0.17994	0.15359	0.14312	0.09281	0.04492	0.03473	0.0886	0.09242					2.76667	0.34832	0.276104	0.334165	0.29629	0.153097	0.163891	0.094365	0.0930553	0.185756	0.144919	0.106241	0.0687507	0.0305235	0.0246055	0.0591847	0.06982
				2.77333	0.35749	0.24125	0.3694	0.3654	0.19398	0.2159	0.11426	0.13004	0.17924	0.1558	0.14809	0.09462	0.046	0.03551	0.08921	0.0928					2.77333	0.347532	0.274625	0.338008	0.305875	0.154837	0.170197	0.095544	0.0955386	0.185033	0.147005	0.109931	0.0700915	0.0312574	0.0251581	0.0595922	0.0701071
				2.78	0.35776	0.24168	0.37265	0.37828	0.19738	0.22396	0.11599	0.13362	0.17669	0.15704	0.15275	0.09654	0.04877	0.03699	0.08878	0.09375					2.78	0.347795	0.275114	0.340981	0.316657	0.157551	0.176551	0.0969906	0.0981687	0.182401	0.148175	0.11339	0.0715137	0.0331396	0.0262067	0.0593049	0.0708248
				2.78667	0.35692	0.24095	0.37721	0.397	0.20163	0.23453	0.11753	0.13724	0.17604	0.15934	0.15656	0.09929	0.05056	0.03684	0.08976	0.09459					2.78667	0.346978	0.274283	0.345154	0.332327	0.160943	0.184884	0.0982784	0.100828	0.18173	0.150345	0.116218	0.0735509	0.0343559	0.0261004	0.0599596	0.0714593
				2.79333	0.35552	0.23954	0.38461	0.41438	0.20438	0.24524	0.1191	0.1432	0.17792	0.16162	0.15962	0.10219	0.051	0.03687	0.09027	0.09332					2.79333	0.345617	0.272678	0.351925	0.346876	0.163138	0.193326	0.0995912	0.105207	0.18367	0.152496	0.11849	0.0756991	0.0346549	0.0261216	0.0603002	0.0704999
				2.8	0.35428	0.24128	0.39212	0.43353	0.20949	0.25787	0.12153	0.14896	0.17771	0.16477	0.16571	0.10586	0.05205	0.03833	0.09187	0.09485					2.8	0.344412	0.274659	0.358797	0.362907	0.167217	0.203283	0.101623	0.109439	0.183454	0.155468	0.123011	0.0784177	0.0353684	0.027156	0.061369	0.0716558
				2.80667	0.35258	0.24445	0.40119	0.4546	0.21708	0.27095	0.12358	0.15629	0.17831	0.16595	0.17517	0.1117	0.05773	0.04067	0.09436	0.09574					2.80667	0.342759	0.278267	0.367096	0.380544	0.173276	0.213594	0.103337	0.114824	0.184073	0.156582	0.130033	0.0827438	0.039228	0.0288139	0.0630323	0.0723281
				2.81333	0.35257	0.24726	0.41107	0.4758	0.22542	0.28405	0.12676	0.16309	0.17935	0.17031	0.18458	0.11887	0.06146	0.04241	0.09723	0.09903					2.81333	0.342749	0.281466	0.376136	0.398291	0.179933	0.223921	0.105996	0.11982	0.185147	0.160696	0.137018	0.0880551	0.0417626	0.0300466	0.0649495	0.0748136
				2.82	0.35012	0.24986	0.42487	0.49748	0.23287	0.29606	0.13008	0.16984	0.17882	0.17548	0.19512	0.12767	0.06619	0.04613	0.09974	0.10274					2.82	0.340367	0.284426	0.388764	0.416439	0.185879	0.233389	0.108773	0.124779	0.1846	0.165574	0.144842	0.0945739	0.0449766	0.0326822	0.0666262	0.0776164
				2.82667	0.34759	0.2539	0.44157	0.51602	0.24324	0.30663	0.13359	0.17785	0.18002	0.18239	0.20661	0.13418	0.07283	0.04984	0.10361	0.10822					2.82667	0.337908	0.289025	0.404045	0.431959	0.194157	0.241721	0.111708	0.130664	0.185838	0.172094	0.153372	0.0993962	0.0494886	0.0353106	0.0692113	0.0817563
				2.83333	0.34668	0.25604	0.45905	0.53114	0.25571	0.31797	0.13702	0.1865	0.18133	0.18918	0.21769	0.14235	0.0794	0.05174	0.10887	0.11274					2.83333	0.337023	0.291461	0.420039	0.444616	0.204111	0.250661	0.114576	0.137019	0.187191	0.1785	0.161597	0.105448	0.0539529	0.0366567	0.072725	0.085171
				2.84	0.34654	0.25951	0.47981	0.54292	0.27074	0.32561	0.13993	0.19438	0.18362	0.1988	0.22688	0.15097	0.08299	0.05573	0.1126	0.12004					2.84	0.336887	0.295411	0.439035	0.454477	0.216108	0.256683	0.117009	0.142808	0.189555	0.187577	0.168419	0.111834	0.0563924	0.0394836	0.0752166	0.0906859
				2.84667	0.34767	0.26368	0.50045	0.55138	0.28641	0.32961	0.14191	0.20175	0.18597	0.21007	0.23643	0.15885	0.09013	0.06199	0.11815	0.12818					2.84667	0.337986	0.300157	0.457921	0.461558	0.228616	0.259837	0.118665	0.148223	0.191981	0.198211	0.175508	0.117671	0.0612441	0.0439187	0.078924	0.0968354
				2.85333	0.34741	0.26906	0.51959	0.55666	0.30408	0.33032	0.14777	0.20824	0.18659	0.22102	0.24468	0.1663	0.09899	0.06853	0.12404	0.13578					2.85333	0.337733	0.306282	0.475434	0.465978	0.24272	0.260396	0.123565	0.152991	0.192621	0.208543	0.181632	0.12319	0.0672645	0.0485521	0.0828585	0.102577
				2.86	0.34724	0.27777	0.53852	0.55897	0.32133	0.33332	0.15489	0.21308	0.18825	0.2313	0.25309	0.17488	0.10695	0.07394	0.13046	0.14371					2.86	0.337568	0.316197	0.492756	0.467912	0.256489	0.262761	0.129519	0.156547	0.194334	0.218243	0.187875	0.129546	0.0726734	0.052385	0.0871471	0.108568
				2.86667	0.34867	0.28802	0.55886	0.55704	0.33615	0.33289	0.1619	0.21719	0.19278	0.24275	0.2597	0.18279	0.11312	0.07996	0.13865	0.15346					2.86667	0.338958	0.327865	0.511367	0.466296	0.268319	0.262422	0.13538	0.159566	0.199011	0.229046	0.192782	0.135405	0.0768659	0.05665	0.092618	0.115933
				2.87333	0.34898	0.29964	0.57486	0.55051	0.34725	0.33289	0.17152	0.22291	0.19775	0.25257	0.26424	0.18901	0.11944	0.08788	0.14793	0.16273					2.87333	0.339259	0.341092	0.526007	0.46083	0.277179	0.262422	0.143425	0.163769	0.204141	0.238312	0.196152	0.140013	0.0811604	0.0622612	0.098817	0.122937
				2.88	0.34967	0.3131	0.58912	0.54207	0.35524	0.33112	0.17945	0.23004	0.20169	0.26138	0.26801	0.19558	0.1264	0.09614	0.15776	0.17308					2.88	0.33993	0.356414	0.539055	0.453765	0.283557	0.261027	0.150056	0.169007	0.208209	0.246624	0.19895	0.144879	0.0858898	0.0681132	0.105383	0.130756
				2.88667	0.35258	0.32534	0.59901	0.53404	0.36122	0.33096	0.18997	0.23692	0.2057	0.26599	0.26965	0.2005	0.13419	0.10426	0.16845	0.18316					2.88667	0.342759	0.370348	0.548105	0.447043	0.28833	0.260901	0.158853	0.174062	0.212348	0.250974	0.200168	0.148524	0.0911832	0.0738661	0.112524	0.138371
				2.89333	0.35684	0.33999	0.60601	0.52245	0.3661	0.32985	0.20112	0.24432	0.21023	0.27374	0.27005	0.20514	0.14147	0.11326	0.17838	0.19405					2.89333	0.3469	0.387024	0.55451	0.437341	0.292225	0.260026	0.168176	0.179498	0.217025	0.258287	0.200465	0.151961	0.09613	0.0802424	0.119158	0.146598
				2.9	0.35885	0.35476	0.60837	0.50864	0.36864	0.32771	0.21151	0.25352	0.21641	0.27937	0.26971	0.21031	0.14919	0.1214	0.18742	0.20283					2.9	0.348854	0.403837	0.55667	0.425781	0.294253	0.258339	0.176864	0.186258	0.223404	0.263599	0.200212	0.155791	0.101376	0.0860094	0.125196	0.153231
				2.90667	0.36285	0.36855	0.60873	0.49826	0.36801	0.32764	0.22036	0.26533	0.21938	0.28352	0.27021	0.2158	0.15619	0.12909	0.19515	0.21333					2.90667	0.352743	0.419535	0.556999	0.417092	0.29375	0.258284	0.184265	0.194934	0.22647	0.267515	0.200583	0.159858	0.106132	0.0914577	0.13036	0.161163
				2.91333	0.36935	0.37973	0.6068	0.48831	0.36547	0.32861	0.23039	0.28041	0.22339	0.28409	0.26974	0.21857	0.16175	0.13477	0.20388	0.22371					2.91333	0.359062	0.432262	0.555233	0.408763	0.291722	0.259048	0.192652	0.206013	0.23061	0.268052	0.200235	0.16191	0.10991	0.0954818	0.136192	0.169005
				2.92	0.37447	0.39014	0.6012	0.47781	0.36076	0.33268	0.23853	0.29851	0.22823	0.28304	0.26791	0.22021	0.16812	0.14167	0.21059	0.23374					2.92	0.364039	0.444112	0.550109	0.399973	0.287963	0.262257	0.199458	0.219311	0.235606	0.267062	0.198876	0.163125	0.114239	0.10037	0.140674	0.176582
				2.92667	0.38161	0.39802	0.59263	0.46691	0.35605	0.33675	0.24349	0.32247	0.23115	0.27932	0.26582	0.22218	0.17426	0.15063	0.21808	0.24434					2.92667	0.37098	0.453082	0.542267	0.390849	0.284203	0.265465	0.203606	0.236914	0.238621	0.263552	0.197325	0.164584	0.118411	0.106718	0.145677	0.18459
				2.93333	0.3864	0.40547	0.58107	0.45771	0.35155	0.34203	0.24784	0.35324	0.23227	0.27617	0.26505	0.22782	0.18094	0.15738	0.22691	0.25894					2.93333	0.375637	0.461563	0.53169	0.383148	0.280611	0.269627	0.207243	0.25952	0.239777	0.260579	0.196753	0.168762	0.12295	0.111501	0.151576	0.19562
				2.94	0.39125	0.41068	0.56802	0.45126	0.34916	0.34997	0.25158	0.39263	0.23304	0.27253	0.26421	0.23273	0.18741	0.16373	0.23933	0.27577					2.94	0.380352	0.467493	0.519749	0.377748	0.278703	0.275887	0.210371	0.28846	0.240572	0.257145	0.19613	0.172399	0.127347	0.115999	0.159872	0.208334
				2.94667	0.39591	0.41088	0.5547	0.44444	0.34701	0.36246	0.25499	0.45035	0.23299	0.26861	0.26255	0.23835	0.19539	0.17243	0.2521	0.30095					2.94667	0.384882	0.467721	0.50756	0.372039	0.276987	0.285733	0.213222	0.330866	0.24052	0.253446	0.194897	0.176562	0.132769	0.122163	0.168402	0.227357
				2.95333	0.40034	0.40871	0.54087	0.43841	0.34492	0.38021	0.26004	0.5272	0.23162	0.26279	0.26449	0.24686	0.20851	0.18099	0.26869	0.3364					2.95333	0.389189	0.465251	0.494906	0.366992	0.275319	0.299725	0.217445	0.387326	0.239106	0.247955	0.196337	0.182866	0.141684	0.128228	0.179485	0.254138
				2.96	0.40398	0.40556	0.52778	0.4365	0.34217	0.40641	0.26572	0.6305	0.23015	0.25749	0.26587	0.25764	0.22837	0.19228	0.29382	0.38607					2.96	0.392727	0.461665	0.482928	0.365393	0.273124	0.320379	0.222195	0.46322	0.237589	0.242954	0.197362	0.190851	0.155179	0.136226	0.196271	0.291662
				2.96667	0.40516	0.3999	0.51516	0.43739	0.34043	0.44517	0.27165	0.76932	0.22988	0.25215	0.2683	0.27233	0.25212	0.20753	0.32792	0.45549					2.96667	0.393874	0.455222	0.471381	0.366138	0.271735	0.350934	0.227153	0.565209	0.23731	0.237915	0.199166	0.201733	0.171318	0.147031	0.21905	0.344106
				2.97333	0.40504	0.39122	0.49999	0.44151	0.33887	0.49896	0.27788	0.95458	0.22797	0.24736	0.27402	0.296	0.28643	0.22951	0.37771	0.54944					2.97333	0.393758	0.445341	0.4575	0.369587	0.27049	0.393338	0.232363	0.701317	0.235338	0.233396	0.203412	0.219267	0.194631	0.162603	0.25231	0.415082
				2.98	0.40616	0.38289	0.48624	0.44783	0.34055	0.57364	0.28652	1.19599	0.22581	0.24245	0.28443	0.32928	0.33683	0.25991	0.44729	0.67033					2.98	0.394846	0.435859	0.444918	0.374877	0.271831	0.452209	0.239588	0.878677	0.233108	0.228763	0.211139	0.24392	0.228879	0.184141	0.298789	0.50641
				2.98667	0.40716	0.37275	0.47319	0.45985	0.34569	0.68019	0.29742	1.51314	0.22276	0.2375	0.30103	0.37431	0.4024	0.30475	0.53822	0.82802					2.98667	0.395819	0.424316	0.432977	0.384939	0.275934	0.536204	0.248702	1.11168	0.22996	0.224093	0.223462	0.277277	0.273434	0.215909	0.35953	0.625539
				2.99333	0.40636	0.36277	0.46289	0.4809	0.35525	0.8318	0.31013	1.93831	0.21932	0.23417	0.32562	0.43621	0.48939	0.36599	0.65836	1.03496					2.99333	0.395041	0.412956	0.423553	0.40256	0.283565	0.655721	0.25933	1.42405	0.226408	0.22095	0.241716	0.32313	0.332544	0.259297	0.439784	0.781875
				3	0.40298	0.3518	0.45511	0.51222	0.36538	1.05638	0.32739	2.53481	0.21584	0.23339	0.36232	0.52506	0.60234	0.44871	0.81557	1.31088					3	0.391755	0.400468	0.416434	0.428778	0.29165	0.83276	0.273763	1.86229	0.222816	0.220215	0.268959	0.388948	0.409295	0.317902	0.5448	0.990323
				3.00667	0.39735	0.34309	0.45025	0.55982	0.38333	1.40131	0.34838	3.40861	0.21543	0.23622	0.41359	0.6532	0.75894	0.55904	1.02662	1.68983					3.00667	0.386282	0.390553	0.411987	0.468624	0.305978	1.10467	0.291315	2.50426	0.222393	0.222885	0.307018	0.48387	0.515706	0.396069	0.685781	1.27661
				3.01333	0.39441	0.3345	0.4483	0.63699	0.41063	1.9264	0.3761	4.7177	0.21557	0.24324	0.48886	0.84532	0.98328	0.70519	1.31423	2.22568					3.01333	0.383424	0.380775	0.410203	0.533222	0.327769	1.51861	0.314494	3.46603	0.222537	0.229508	0.362893	0.626186	0.668147	0.499613	0.877904	1.68142
				3.02	0.38942	0.3261	0.4506	0.7546	0.45142	2.68432	0.42178	6.65241	0.21593	0.25622	0.60366	1.13515	1.31229	0.90902	1.71818	2.96883					3.02	0.378573	0.371213	0.412307	0.631673	0.360329	2.11609	0.352692	4.88743	0.222909	0.241756	0.448111	0.840883	0.891711	0.644022	1.14774	2.24284
				3.02667	0.38419	0.32109	0.46044	0.93024	0.50797	3.71	0.48849	9.36519	0.21787	0.27637	0.77826	1.5567	1.79079	1.20245	2.293	3.96939					3.02667	0.373488	0.36551	0.421311	0.778701	0.405467	2.92465	0.408474	6.88047	0.224912	0.260768	0.577721	1.15315	1.21686	0.851911	1.53172	2.99873
				3.03333	0.3814	0.31577	0.4775	1.1793	0.59322	5.00131	0.58013	12.91	0.22296	0.3083	1.02684	2.13083	2.46742	1.62908	3.09547	5.26603					3.03333	0.370776	0.359454	0.436921	0.987188	0.473515	3.94261	0.485104	9.48483	0.230166	0.290896	0.762248	1.57845	1.67663	1.15417	2.06777	3.9783
				3.04	0.37763	0.31222	0.50725	1.51018	0.71919	6.5324	0.70738	17.2056	0.23042	0.3597	1.36639	2.86137	3.37612	2.24139	4.17218	6.87281					3.04	0.367111	0.355412	0.464143	1.26417	0.574066	5.14959	0.59151	12.6407	0.237867	0.339394	1.0143	2.11961	2.2941	1.58798	2.78701	5.19216
				3.04667	0.37376	0.313	0.55286	1.92211	0.91284	8.26304	0.88214	22.0584	0.24216	0.43349	1.79594	3.72674	4.51817	3.08357	5.55071	8.79617					3.04667	0.363349	0.3563	0.505877	1.60899	0.728639	6.51388	0.737644	16.206	0.249987	0.409018	1.33317	2.76065	3.07013	2.18465	3.70787	6.64519
				3.05333	0.37036	0.31774	0.61784	2.41391	1.20718	10.1811	1.12571	27.2415	0.26009	0.53231	2.30239	4.68651	5.85527	4.17688	7.22216	11.0375					3.05333	0.360044	0.361696	0.565335	2.02068	0.963585	8.02594	0.941317	20.0139	0.268496	0.50226	1.70912	3.47162	3.9787	2.95923	4.82439	8.33842
				3.06	0.37124	0.3279	0.70319	2.98485	1.64787	12.3138	1.47876	32.6076	0.28385	0.65504	2.87019	5.70617	7.32734	5.51228	9.16759	13.6118					3.06	0.360899	0.373262	0.643432	2.49861	1.31535	9.70715	1.23654	23.9563	0.293024	0.618061	2.13061	4.22695	4.97899	3.90534	6.12394	10.2832
				3.06667	0.3736	0.34523	0.81155	3.64877	2.27415	14.7436	2.00894	38.1729	0.3124	0.80154	3.48719	6.78088	8.87956	7.04646	11.3663	16.5483					3.06667	0.363193	0.392989	0.742583	3.05437	1.81525	11.6226	1.67987	28.0451	0.322497	0.756291	2.58863	5.02306	6.03373	4.99227	7.59265	12.5016
				3.07333	0.37538	0.37	0.94317	4.43172	3.1105	17.6009	2.8205	44.1355	0.34345	0.96685	4.14972	7.94519	10.4755	8.73523	13.8099	19.8744					3.07333	0.364924	0.421186	0.863018	3.70978	2.48284	13.875	2.3585	32.4257	0.35455	0.912269	3.08044	5.88554	7.11815	6.18873	9.22497	15.0144
				3.08	0.37848	0.40192	1.09546	5.37929	4.15445	21.0527	4.04483	50.8486	0.37925	1.14806	4.87959	9.27045	12.1323	10.5372	16.5031	23.6137					3.08	0.367937	0.457522	1.00237	4.50299	3.31613	16.5962	3.38228	37.3578	0.391507	1.08325	3.62224	6.86725	8.24401	7.46537	11.024	17.8393
				3.08667	0.38553	0.43947	1.26848	6.55241	5.39273	25.299	5.79563	58.7734	0.41661	1.35451	5.72192	10.8572	13.9001	12.4456	19.4745	27.7767					3.08667	0.374791	0.500266	1.16068	5.485	4.30454	19.9435	4.8463	43.18	0.430075	1.27804	4.24752	8.04264	9.44523	8.81744	13.009	20.9843
				3.09333	0.39754	0.48379	1.46725	8.0242	6.81679	30.642	8.12926	68.5038	0.46038	1.59318	6.74073	12.8195	15.8603	14.4921	22.757	32.3618					3.09333	0.386467	0.550717	1.34256	6.71703	5.44124	24.1556	6.79767	50.3288	0.47526	1.50324	5.00381	9.49627	10.7772	10.2674	15.2016	24.4482
				3.1	0.41226	0.53202	1.69782	9.89405	8.43634	37.5689	11.0164	80.8752	0.50856	1.88084	8.01393	15.3041	18.1012	16.7336	26.3845	37.3647					3.1	0.400776	0.60562	1.55354	8.28228	6.73398	29.6161	9.2119	59.4179	0.524997	1.77466	5.94894	11.3368	12.2999	11.8554	17.6248	28.2277
				3.10667	0.4283	0.58651	1.97184	12.3163	10.2945	46.8476	14.369	97.0316	0.56312	2.24607	9.64538	18.5374	20.7239	19.2367	30.3973	42.8084					3.10667	0.41637	0.667648	1.80427	10.3099	8.2172	36.9306	12.0153	71.2878	0.58132	2.11927	7.16	13.7319	14.0821	13.6288	20.3054	32.3402
				3.11333	0.44661	0.64798	2.3106	15.5526	12.4721	59.5269	18.0923	118.365	0.63129	2.72393	11.7905	22.8874	23.8691	22.0783	34.8463	48.7901					3.11333	0.43417	0.737622	2.11424	13.019	9.95535	46.926	15.1287	86.9613	0.651693	2.57016	8.75235	16.9542	16.2192	15.642	23.2773	36.8592
				3.12	0.46761	0.71812	2.74256	20.0183	15.087	76.8011	22.1473	146.265	0.71698	3.36788	14.6929	28.8986	27.7592	25.3581	39.8499	55.5037					3.12	0.454585	0.817465	2.50949	16.7572	12.0426	60.5435	18.5195	107.459	0.740153	3.17775	10.9069	21.4072	18.8626	17.9657	26.6197	41.931
				3.12667	0.49276	0.79983	3.31533	26.3039	18.2832	99.7399	26.5925	181.75	0.83071	4.26557	18.7425	37.2537	32.7536	29.2306	45.6268	63.2267					3.12667	0.479034	0.910478	3.03359	22.0189	14.5938	78.6264	22.2366	133.529	0.857559	4.02477	13.913	27.5963	22.2564	20.7093	30.4786	47.7655
				3.13333	0.52102	0.90254	4.10254	35.1136	22.2591	128.928	31.5907	225.066	0.98795	5.5497	24.4702	48.6414	39.3491	33.9603	52.5197	72.2592					3.13333	0.506507	1.0274	3.7539	29.3935	17.7674	101.636	26.4161	165.353	1.01988	5.2364	18.1648	36.032	26.738	24.0602	35.0831	54.5892
				3.14	0.55707	1.03625	5.21568	47.1058	27.3445	164.173	37.4009	275.444	1.21122	7.41388	32.492	63.5303	48.1001	39.9438	60.9332	82.8062					3.14	0.541553	1.1796	4.77244	39.4321	21.8267	129.42	31.2746	202.365	1.25037	6.99535	24.1196	47.0612	32.6844	28.2994	40.7033	62.5571
				3.14667	0.60129	1.21327	6.81151	62.6877	34.1018	204.392	44.3857	331.089	1.52732	10.0938	43.3468	81.9495	59.4404	47.657	71.1882	94.8349					3.14667	0.584541	1.38111	6.23265	52.4756	27.2204	161.126	37.1152	243.246	1.57668	9.52395	32.1773	60.7056	40.3902	33.764	47.5536	71.6444
				3.15333	0.6624	1.45723	9.06467	81.8247	43.3758	247.674	53.097	389.38	1.972	13.8071	57.3098	103.35	73.487	57.5192	83.3653	107.989					3.15333	0.643949	1.65882	8.29434	68.4952	34.6231	195.245	44.3996	286.072	2.03574	13.0277	42.5424	76.5584	49.935	40.7512	55.6879	81.5821
				3.16	0.7498	1.79415	12.1217	103.925	56.2499	291.531	64.3852	447.232	2.57329	18.6834	74.2329	126.611	89.8909	69.7192	97.1718	121.597					3.16	0.728914	2.04235	11.0915	86.9951	44.8993	229.818	53.8388	328.575	2.65646	17.6287	55.1049	93.7891	61.0816	49.3947	64.9106	91.8623
				3.16667	0.87126	2.2485	16.0473	127.879	73.8522	333.199	79.445	501.422	3.34632	24.688	93.4786	150.137	107.813	84.0482	111.926	134.75					3.16667	0.846991	2.55956	14.6836	107.047	58.9497	262.665	66.4318	368.388	3.45447	23.2943	69.3914	111.217	73.2596	59.5465	74.7662	101.798
				3.17333	1.04592	2.83519	20.7802	152.17	97.041	369.951	99.7057	548.905	4.28482	31.583	113.959	172.125	126.028	99.859	126.651	146.488					3.17333	1.01679	3.22741	19.0143	127.381	77.4592	291.638	83.3738	403.272	4.42331	29.8001	84.5945	127.505	85.6373	70.7481	84.603	110.666
				3.18	1.28902	3.55036	26.1248	175.105	126.047	399.439	126.555	587.037	5.3579	38.9495	134.31	190.912	143.147	116.135	140.253	155.964					3.18	1.25311	4.04152	23.9047	146.58	100.612	314.884	105.825	431.288	5.53107	36.7507	99.7015	141.421	97.2696	82.2796	93.6887	117.825
				3.18667	1.61608	4.37161	31.7727	195.07	160.283	419.971	160.947	613.752	6.51044	46.2538	153.099	205.24	157.856	131.653	151.694	162.588					3.18667	1.57106	4.97638	29.0726	163.293	127.94	331.069	134.584	450.915	6.72086	43.6427	113.649	152.035	107.265	93.2736	101.331	122.83
				3.19333	2.03616	5.25638	37.3407	210.734	198.324	430.67	203.007	627.765	7.67465	52.9504	169.024	214.383	169.144	145.195	160.187	166.074					3.19333	1.97944	5.98355	34.1674	176.404	158.304	339.504	169.754	461.21	7.9227	49.9612	125.471	158.808	114.935	102.868	107.005	125.463
				3.2	2.54949	6.15218	42.4383	221.233	238.035	431.514	251.802	628.674	8.77973	58.5777	181.112	218.182	176.434	155.795	165.312	166.431					3.2	2.47847	7.00327	38.8318	185.193	190.002	340.169	210.557	461.878	9.06349	55.2708	134.444	161.622	119.888	110.378	110.428	125.732
				3.20667	3.13993	7.00459	46.7406	226.253	276.827	423.265	305.347	617.059	9.76469	62.8215	188.844	216.968	179.591	162.86	167.005	163.896					3.20667	3.05247	7.9736	42.7685	189.396	220.967	333.666	255.33	453.344	10.0803	59.275	140.184	160.723	122.033	115.383	111.559	123.818
				3.21333	3.77924	7.76551	50.0199	225.985	312.002	407.26	360.835	594.41	10.5825	65.5363	192.143	211.379	178.842	166.195	165.482	158.854					3.21333	3.67397	8.83979	45.7691	189.171	249.044	321.049	301.729	436.704	10.9245	61.8366	142.633	156.583	121.525	117.746	110.541	120.008
				3.22	4.43299	8.39294	52.165	220.98	341.132	385.133	414.971	562.867	11.2039	66.7173	191.275	202.207	174.644	165.948	161.128	151.75					3.22	4.30951	9.55402	47.7319	184.982	272.295	303.606	346.998	413.53	11.566	62.9509	141.988	149.789	118.672	117.571	107.633	114.642
				3.22667	5.06444	8.86527	53.1634	212.002	362.376	358.627	464.342	524.908	11.612	66.4642	186.745	190.294	167.58	162.505	154.419	143.045					3.22667	4.92337	10.0917	48.6455	177.466	289.252	282.711	388.282	385.643	11.9873	62.7121	138.625	140.964	113.872	115.132	103.152	108.065
				3.23333	5.64185	9.17024	53.0799	199.936	374.705	329.541	505.807	483.099	11.8088	64.9443	179.169	176.483	158.274	156.373	145.875	133.201					3.23333	5.4847	10.4389	48.5691	167.365	299.094	259.782	422.955	354.926	12.1905	61.278	133.002	130.733	107.548	110.787	97.444	100.628
				3.24	6.13562	9.30675	52.026	185.716	377.956	299.593	536.805	439.878	11.8035	62.3687	169.227	161.603	147.36	148.112	136.011	122.666					3.24	5.96471	10.5942	47.6047	155.462	301.689	236.173	448.876	323.173	12.185	58.8478	125.622	119.71	100.132	104.935	90.8553	92.6696
				3.24667	6.52629	9.28409	50.1448	170.275	372.721	270.283	555.626	397.391	11.6146	58.9653	157.614	146.44	135.458	138.296	125.325	111.868					3.24667	6.3445	10.5685	45.8834	142.537	297.51	213.068	464.614	291.958	11.99	55.6366	117	108.478	92.0445	97.9802	83.7168	84.5124
				3.25333	6.80607	9.11682	47.6054	154.507	360.138	242.807	561.604	357.349	11.2714	54.9783	145.009	131.698	123.164	127.474	114.282	101.195					3.25333	6.61649	10.378	43.5598	129.337	287.466	191.409	469.612	262.54	11.6357	51.8747	107.643	97.5575	83.6906	90.3128	76.3405	76.4494
				3.26	6.96624	8.83077	44.5835	139.192	341.662	217.944	555.121	320.888	10.8028	50.6527	132.062	117.942	111.027	116.178	103.317	90.9917					3.26	6.7722	10.0524	40.7947	116.517	272.719	171.809	464.191	235.752	11.1519	47.7932	98.033	87.3673	75.4439	82.3094	69.0158	68.7409
				3.26667	7.01133	8.44954	41.2575	124.94	318.897	195.979	537.52	288.441	10.2398	46.2131	119.366	105.547	99.5205	104.914	92.818	81.5291					3.26667	6.81603	9.61845	37.7513	104.587	254.547	154.493	449.473	211.914	10.5708	43.6043	88.6085	78.186	67.625	74.3296	62.0023	61.5923
				3.27333	6.95096	7.99884	37.8047	112.133	293.46	176.778	510.8	259.884	9.61643	41.8564	107.412	94.6796	88.9908	94.1316	83.0904	72.9975					3.27333	6.75734	9.1054	34.592	93.8666	234.243	139.357	427.13	190.933	9.92724	39.4935	79.7345	70.1356	60.4699	66.6903	55.5043	55.147
				3.28	6.8017	7.50562	34.383	100.909	266.929	159.947	477.339	234.726	8.96138	37.7448	96.5485	85.291	79.6419	84.1719	74.3427	65.484					3.28	6.61224	8.54395	31.4611	84.471	213.066	126.088	399.15	172.45	9.25101	35.614	71.6703	63.1808	54.1173	59.6341	49.6608	49.4708
				3.28667	6.5771	6.99228	31.1189	91.2024	240.735	144.98	439.631	212.292	8.29847	33.9975	86.9464	77.2012	71.5204	75.2473	66.6635	58.9788					3.28667	6.39389	7.95959	28.4743	76.3453	192.157	114.29	367.619	155.968	8.56668	32.0783	64.5424	57.1882	48.5987	53.3112	44.5311	44.5564
				3.29333	6.29331	6.47762	28.1108	82.808	216.038	131.403	400.07	191.915	7.64913	30.6871	78.6045	70.1603	64.5447	67.4439	60.0306	53.409					3.29333	6.11801	7.37373	25.7219	69.3183	172.444	103.587	334.538	140.998	7.89635	28.9547	58.3501	51.9725	43.8586	47.7827	40.1004	40.3485
				3.3	5.97037	5.97433	25.423	75.4583	193.616	118.857	360.798	173.053	7.02755	27.839	71.4049	63.9191	58.5493	60.7244	54.3525	48.6498					3.3	5.80407	6.80082	23.2625	63.1659	154.546	93.6969	301.699	127.14	7.25468	26.2674	53.0056	47.3492	39.7847	43.022	36.3074	36.7532
				3.30667	5.62134	5.49652	23.0852	68.8945	173.802	107.123	323.56	155.374	6.4482	25.4333	65.1552	58.2642	53.3411	54.9679	49.4798	44.5648					3.30667	5.46476	6.25691	21.1233	57.6713	138.731	84.4468	270.561	114.151	6.65661	23.9975	48.3663	43.1602	36.2457	38.9436	33.0524	33.6671
				3.31333	5.26141	5.05031	21.0982	62.8984	156.531	96.1064	289.546	138.741	5.91509	23.4126	59.6437	53.0385	48.7313	50.01	45.2578	41.0193					3.31333	5.11485	5.74897	19.3052	52.652	124.945	75.7621	242.118	101.931	6.10627	22.0909	44.2749	39.2892	33.1133	35.4311	30.2322	30.9886
				3.32	4.90228	4.64132	19.4275	57.3084	141.461	85.7838	259.311	123.164	5.43477	21.696	54.6741	48.1395	44.5611	45.676	41.5419	37.8932					3.32	4.76573	5.2834	17.7765	47.9727	112.916	67.6247	216.836	90.4867	5.61042	20.4712	40.5859	35.6602	30.2796	32.3605	27.75	28.6269
				3.32667	4.55471	4.27562	18.0136	52.0278	128.135	76.1793	232.821	108.719	5.01594	20.1959	50.0886	43.5104	40.7176	41.8124	38.2118	35.0918					3.32667	4.42784	4.86711	16.4828	43.5523	102.279	60.0533	194.685	79.8745	5.17806	19.0558	37.182	32.2311	27.6679	29.6232	25.5254	26.5106
				3.33333	4.22325	3.95283	16.7854	47.0153	116.117	67.329	209.609	95.4904	4.65444	18.8301	45.781	39.1376	37.1262	38.2971	35.1806	32.5433					3.33333	4.10561	4.49966	15.359	39.3563	92.6862	53.0765	175.274	70.1554	4.80487	17.7671	33.9844	28.9919	25.2276	27.1327	23.5006	24.5853
				3.34	3.91074	3.67312	15.6739	42.2618	105.066	59.2544	189.003	83.5358	4.34909	17.5373	41.6903	35.0325	33.7482	35.0469	32.3868	30.1962					3.34	3.80181	4.18126	14.3419	35.3773	83.8647	46.7112	158.044	61.3726	4.48965	16.5473	30.9477	25.9509	22.9322	24.83	21.6343	22.8121
				3.34667	3.62233	3.43554	14.6318	37.7881	94.7671	51.9729	170.326	72.8797	4.09459	16.2782	37.7877	31.2163	30.5738	32.0128	29.7923	28.0177					3.34667	3.52143	3.91081	13.3884	31.6323	75.6442	40.971	142.426	53.5437	4.22693	15.3592	28.0507	23.124	20.7751	22.6804	19.9012	21.1663
				3.35333	3.36209	3.23814	13.6242	33.6306	85.1017	45.4885	153.067	63.4969	3.88078	15.0378	34.08	27.71	27.6079	29.1691	27.3744	25.9844					3.35333	3.26844	3.6861	12.4664	28.1521	67.9291	35.8593	127.995	46.6503	4.00621	14.1889	25.2984	20.5267	18.7598	20.6657	18.286	19.6303
				3.36	3.13047	3.07224	12.6362	29.8142	76.0253	39.7855	136.934	55.3219	3.69744	13.8167	30.581	24.5297	24.8584	26.5089	25.1223	24.0814					3.36	3.04327	3.49725	11.5624	24.9574	60.6843	31.3635	114.504	40.6442	3.81694	13.0367	22.701	18.1708	16.8915	18.781	16.7816	18.1926
				3.36667	2.92856	2.93096	11.6652	26.3555	67.5456	34.817	121.819	48.2604	3.53175	12.6261	27.3156	21.6785	22.3313	24.0311	23.0313	22.3046					3.36667	2.84698	3.33643	10.6739	22.0621	53.9157	27.4468	101.865	35.4563	3.6459	11.9133	20.277	16.0587	15.1743	17.0256	15.3849	16.8503
				3.37333	2.75298	2.80492	10.7164	23.2558	59.693	30.5223	107.731	42.1995	3.37638	11.4801	24.3052	19.148	20.0321	21.7437	21.0997	20.6493					3.37333	2.6763	3.19295	9.80572	19.4674	47.6476	24.0612	90.0842	31.0034	3.48551	10.832	18.0423	14.1842	13.6119	15.405	14.0946	15.5998
				3.38	2.60568	2.68937	9.8006	20.5104	52.5054	26.8346	94.7226	37.0245	3.22107	10.3953	21.5669	16.9196	17.9551	19.6483	19.329	19.1149					3.38	2.5331	3.06142	8.96773	17.1692	41.9104	21.1541	79.2068	27.2014	3.32518	9.80849	16.0096	12.5335	12.2006	13.9204	12.9117	14.4406
				3.38667	2.48247	2.57362	8.93012	18.0994	46.0114	23.6785	82.8589	32.6171	3.06555	9.38246	19.1024	14.9771	16.0958	17.7432	17.7138	17.6955					3.38667	2.41332	2.92965	8.17122	15.1509	36.7268	18.6661	69.2865	23.9633	3.16463	8.8528	14.1802	11.0946	10.9372	12.5707	11.8328	13.3683
				3.39333	2.37739	2.4564	8.10948	15.991	40.2245	20.9793	72.1818	28.8658	2.90635	8.44618	16.9065	13.2895	14.4437	16.026	16.2461	16.3892					3.39333	2.31117	2.79622	7.42032	13.386	32.1076	16.5383	60.3583	21.2073	3.00028	7.96937	12.5501	9.84445	9.81464	11.3541	10.8524	12.3814
				3.4	2.28741	2.33805	7.34909	14.1599	35.1295	18.6708	62.7032	25.6695	2.74354	7.59242	14.9652	11.8256	12.9817	14.4888	14.918	15.1847					3.4	2.22369	2.6615	6.72455	11.8532	28.0407	14.7185	52.4323	18.859	2.83221	7.16381	11.109	8.76005	8.82119	10.265	9.96522	11.4715
				3.40667	2.20837	2.21696	6.64945	12.5722	30.6897	16.6867	54.3978	22.9382	2.57963	6.82045	13.2625	10.555	11.6879	13.1159	13.7147	14.0733					3.40667	2.14686	2.52365	6.08437	10.5241	24.4969	13.1544	45.4873	16.8524	2.663	6.43542	9.84511	7.81884	7.942	9.29238	9.16142	10.6318
				3.41333	2.13342	2.09353	6.01228	11.198	26.8539	14.9744	47.1996	20.5904	2.41964	6.13001	11.7749	9.45075	10.5409	11.8925	12.6193	13.042					3.41333	2.07399	2.38315	5.50134	9.37379	21.4351	11.8045	39.4682	15.1275	2.49784	5.78395	8.74081	7.00081	7.16261	8.42556	8.4297	9.85273
				3.42	2.05707	1.97033	5.43892	10.0074	23.5604	13.483	41.0222	18.5643	2.25956	5.51189	10.4779	8.48705	9.52174	10.8005	11.6173	12.0796					3.42	1.99977	2.24291	4.97671	8.37712	18.8062	10.6289	34.3027	13.6389	2.33259	5.20073	7.778	6.28693	6.4701	7.65192	7.76035	9.12567
				3.42667	1.97964	1.85022	4.92279	8.97678	20.7431	12.1771	35.7566	16.8094	2.10709	4.96389	9.35131	7.64248	8.61049	9.81922	10.6915	11.172					3.42667	1.9245	2.10618	4.50444	7.51443	16.5574	9.59942	29.8996	12.3496	2.17519	4.68367	6.9417	5.6613	5.8509	6.95672	7.14189	8.44001
				3.43333	1.90207	1.73334	4.46075	8.07874	18.3344	11.0291	31.2871	15.2899	1.96179	4.47544	8.37458	6.90022	7.79268	8.9325	9.82606	10.3131					3.43333	1.84909	1.97313	4.08167	6.76269	14.6348	8.69441	26.1622	11.2333	2.0252	4.22279	6.21665	5.11146	5.29519	6.3285	6.56379	7.79117
				3.44	1.82075	1.62026	4.04824	7.29532	16.2752	10.0203	27.4983	13.9807	1.82283	4.04396	7.52553	6.24496	7.05698	8.1272	9.01954	9.49867					3.44	1.77003	1.84441	3.70421	6.10689	12.9911	7.89912	22.994	10.2714	1.88174	3.81567	5.58638	4.62607	4.79527	5.75796	6.02504	7.1759
				3.44667	1.73818	1.51518	3.67952	6.61285	14.5109	9.13199	24.2819	12.87	1.69416	3.66163	6.78862	5.66224	6.39573	7.39325	8.26996	8.73324					3.44667	1.68976	1.72479	3.36683	5.5356	11.5827	7.19889	20.3045	9.45542	1.74892	3.45492	5.03936	4.19441	4.34595	5.23797	5.52432	6.59765
				3.45333	1.65482	1.41556	3.35209	6.01507	12.991	8.35165	21.5388	11.9611	1.57509	3.32468	6.14523	5.1477	5.80421	6.72704	7.58441	8.02823					3.45333	1.60872	1.61139	3.06722	5.0352	10.3696	6.58373	18.0107	8.78764	1.626	3.13699	4.56175	3.81325	3.94401	4.76597	5.06637	6.06504
				3.46	1.57192	1.32382	3.06491	5.49105	11.6771	7.67403	19.1924	11.2617	1.46563	3.02808	5.58329	4.69516	5.28473	6.13046	6.97469	7.40245					3.46	1.52813	1.50696	2.80445	4.59654	9.32082	6.04955	16.0487	8.27381	1.513	2.85714	4.14461	3.47802	3.59102	4.34331	4.65908	5.59228
				3.46667	1.49186	1.23752	2.80827	5.03299	10.5407	7.09681	17.1734	10.7737	1.36444	2.7665	5.0926	4.29837	4.83707	5.60602	6.45665	6.87763					3.46667	1.4503	1.40872	2.56962	4.2131	8.41371	5.59452	14.3604	7.9153	1.40854	2.61032	3.78036	3.18409	3.28683	3.97175	4.31303	5.1958
				3.47333	1.41295	1.15747	2.57865	4.63387	9.55199	6.61272	15.4279	10.4903	1.27228	2.53375	4.66225	3.95675	4.46294	5.1619	6.04056	6.46868					3.47333	1.37359	1.31759	2.35951	3.879	7.62451	5.21291	12.9008	7.7071	1.3134	2.39071	3.4609	2.93103	3.0326	3.6571	4.03509	4.88685
				3.48	1.33774	1.08459	2.37432	4.28608	8.6916	6.21415	13.9186	10.3843	1.18733	2.32778	4.28319	3.66686	4.16828	4.80175	5.73485	6.18982					3.48	1.30048	1.23463	2.17255	3.58786	6.93773	4.89871	11.6387	7.62924	1.2257	2.19637	3.17952	2.71629	2.83238	3.40194	3.83087	4.67619
				3.48667	1.26812	1.01934	2.19438	3.98317	7.94505	5.88933	12.617	10.419	1.11048	2.14569	3.95028	3.42568	3.95062	4.53219	5.53538	6.04194					3.48667	1.2328	1.16036	2.0079	3.3343	6.34183	4.64265	10.5503	7.65468	1.14637	2.02456	2.93239	2.53763	2.68448	3.21096	3.69763	4.56447
				3.49333	1.20159	0.95897	2.03424	3.72281	7.30356	5.62399	11.5051	10.5619	1.04112	1.98072	3.65675	3.23045	3.80785	4.34672	5.4358	6.01631					3.49333	1.16812	1.09163	1.86137	3.11635	5.82978	4.43348	9.62051	7.75969	1.07477	1.8689	2.71449	2.39301	2.58746	3.07956	3.63111	4.54511
				3.5	1.13944	0.9029	1.89241	3.50524	6.75295	5.40655	10.5734	10.8044	0.97826	1.83547	3.39857	3.07949	3.73167	4.23935	5.42916	6.09787					3.5	1.1077	1.02781	1.73159	2.93423	5.39028	4.26207	8.8415	7.93783	1.00988	1.73185	2.52284	2.28119	2.5357	3.00349	3.62667	4.60672
				3.50667	1.0819	0.85208	1.76689	3.32223	6.28797	5.22511	9.80723	11.1761	0.92034	1.70671	3.17297	2.96797	3.7181	4.20397	5.51822	6.27319					3.50667	1.05176	0.969957	1.61674	2.78103	5.01913	4.11903	8.20079	8.21092	0.950086	1.61036	2.35537	2.19858	2.52648	2.97843	3.68616	4.73917
				3.51333	1.02794	0.80805	1.65593	3.16835	5.9029	5.07206	9.19699	11.7484	0.86696	1.59195	2.9759	2.8978	3.77414	4.24152	5.71671	6.54082					3.51333	0.999307	0.919836	1.51521	2.65222	4.71176	3.99838	7.69051	8.63141	0.89498	1.50208	2.20908	2.1466	2.56456	3.00503	3.81875	4.94135
				3.52	0.9783	0.76811	1.55731	3.03978	5.58664	4.94938	8.72501	12.6376	0.81815	1.49215	2.80718	2.87858	3.91766	4.36957	6.07104	6.92188					3.52	0.951049	0.87437	1.42497	2.54459	4.45932	3.90167	7.29584	9.28467	0.844593	1.40791	2.08384	2.13236	2.66208	3.09575	4.05545	5.22923
				3.52667	0.93265	0.73321	1.47141	2.93054	5.32513	4.86938	8.36447	13.9932	0.77489	1.40347	2.66131	2.93161	4.18484	4.61756	6.63886	7.46517					3.52667	0.906671	0.834642	1.34637	2.45315	4.25058	3.83861	6.99435	10.2806	0.799935	1.32424	1.97556	2.17164	2.84363	3.27145	4.43475	5.63967
				3.53333	0.89173	0.70084	1.3959	2.83968	5.10632	4.85167	8.09269	15.9714	0.73606	1.32407	2.53548	3.08178	4.62329	5.03462	7.48761	8.2366					3.53333	0.866891	0.797794	1.27727	2.37709	4.07592	3.82464	6.76709	11.734	0.75985	1.24932	1.88215	2.28288	3.14156	3.56693	5.00171	6.22245
				3.54	0.85381	0.67135	1.32867	2.76158	4.92142	4.92637	7.89867	18.7462	0.70297	1.25181	2.42767	3.36248	5.28426	5.67777	8.678	9.30666					3.54	0.830027	0.764225	1.21576	2.31171	3.92833	3.88353	6.60485	13.7726	0.72569	1.18114	1.80212	2.49082	3.5907	4.02259	5.79689	7.03085
				3.54667	0.81947	0.64485	1.26833	2.69175	4.7594	5.1344	7.78051	22.5654	0.67253	1.18992	2.33833	3.81762	6.22857	6.61059	10.2858	10.7365					3.54667	0.796644	0.734058	1.16054	2.25326	3.79901	4.04753	6.50605	16.5785	0.694266	1.12275	1.7358	2.82797	4.23236	4.68347	6.87087	8.11102
				3.55333	0.78688	0.62184	1.21495	2.6321	4.61886	5.53533	7.76694	27.8726	0.64178	1.13495	2.27248	4.51484	7.53608	7.90513	12.4347	12.5952					3.55333	0.764961	0.707865	1.1117	2.20332	3.68683	4.36358	6.4947	20.4776	0.662522	1.07088	1.68692	3.34445	5.12083	5.60062	8.30634	9.51525
				3.56	0.75772	0.59916	1.16946	2.58387	4.50712	6.22499	7.90959	35.4594	0.61433	1.08571	2.23425	5.56231	9.34787	9.67665	15.357	15.0066					3.56	0.736614	0.682048	1.07008	2.16295	3.59763	4.90725	6.61398	26.0515	0.634185	1.02442	1.65854	4.12038	6.35195	6.85571	10.2584	11.3369
				3.56667	0.73068	0.57895	1.13077	2.55055	4.43344	7.34781	8.27758	46.5191	0.59165	1.04533	2.22933	7.13065	11.9053	12.1406	19.4512	18.2174					3.56667	0.710327	0.659042	1.03467	2.13506	3.53882	5.79239	6.9217	34.1769	0.610772	0.986318	1.65489	5.28216	8.08975	8.60138	12.9934	13.7626
				3.57333	0.70634	0.56158	1.09744	2.53741	4.42074	9.10911	8.95631	62.4333	0.57034	1.01252	2.27048	9.4407	15.5755	15.6456	25.2678	22.6693					3.57333	0.686665	0.639269	1.00418	2.12406	3.52868	7.18085	7.48925	45.8688	0.588774	0.955361	1.68543	6.99337	10.5836	11.0846	16.8788	17.1258
				3.58	0.68521	0.54637	1.06996	2.55792	4.49933	11.7548	10.0494	84.3104	0.55128	0.9835	2.37758	12.7331	20.8125	20.661	33.3788	28.9834					3.58	0.666123	0.621955	0.979033	2.14123	3.59142	9.26651	8.40325	61.9417	0.569098	0.927979	1.76494	9.4323	14.1422	14.6379	22.297	21.8959
				3.58667	0.6674	0.53243	1.04676	2.63077	4.71406	15.4998	11.7015	112.419	0.53315	0.96093	2.58151	17.1791	28.0099	27.6535	44.1347	37.8438					3.58667	0.64881	0.606086	0.957804	2.20221	3.76282	12.2187	9.78479	82.5928	0.550382	0.906683	1.91632	12.7258	19.0329	19.592	29.4819	28.5896
				3.59333	0.65079	0.52059	1.02685	2.78175	5.14358	20.4345	14.1584	145.822	0.51513	0.9491	2.93055	22.7812	37.313	36.8964	57.4324	49.7321					3.59333	0.632662	0.592608	0.939586	2.32859	4.10566	16.1089	11.8392	107.133	0.531779	0.895521	2.17542	16.8756	25.3545	26.1403	38.3648	37.5708
				3.6	0.63334	0.50841	1.01014	3.03154	5.89806	26.4461	17.8309	182.323	0.49987	0.95029	3.49292	29.3217	48.4598	48.2671	72.5865	64.6556					3.6	0.615698	0.578743	0.924296	2.53769	4.7079	20.8479	14.9102	133.95	0.516026	0.896644	2.59288	21.7206	32.9288	34.1963	48.4877	48.845
				3.60667	0.61625	0.49597	0.99816	3.39412	7.11376	33.1931	23.3088	218.807	0.48788	0.96468	4.34085	36.3744	60.7305	61.1442	88.4191	81.9817					3.60667	0.599084	0.564582	0.913334	2.84121	5.67828	26.1666	19.4908	160.755	0.503648	0.910221	3.22232	26.945	41.2669	43.3194	59.0638	61.9342
				3.61333	0.60299	0.48708	0.99097	3.87038	8.92195	40.1711	31.2838	251.894	0.47786	0.99829	5.53634	43.3803	73.0911	74.5031	103.502	100.474					3.61333	0.586194	0.554463	0.906755	3.23988	7.1216	31.6675	26.1595	185.063	0.493305	0.941934	4.10976	32.1347	49.666	52.7839	69.139	75.9048
				3.62	0.59143	0.48019	0.98927	4.4457	11.4	46.8014	42.3338	278.715	0.47079	1.0563	7.09978	49.7762	84.4369	87.1579	116.49	118.541					3.62	0.574956	0.546619	0.9052	3.72148	9.09964	36.8942	35.3994	204.768	0.486006	0.996669	5.27034	36.8726	57.3755	61.7496	77.8148	89.5538
				3.62667	0.57993	0.47204	0.99226	5.08851	14.5264	52.5682	56.6263	297.43	0.46482	1.13853	8.9936	55.0965	93.8451	98.0172	126.419	134.585					3.62667	0.563776	0.537342	0.907936	4.25958	11.5951	41.4403	47.3508	218.518	0.479843	1.07426	6.67617	40.8137	63.7685	69.4432	84.448	101.674
				3.63333	0.56737	0.4674	0.99982	5.75641	18.15	57.1024	73.7106	307.389	0.46072	1.24722	11.1212	59.0463	100.737	106.299	132.817	147.334					3.63333	0.551566	0.53206	0.914853	4.81867	14.4876	45.0146	61.6367	225.834	0.475611	1.17681	8.25551	43.7396	68.4516	75.3108	88.7219	111.305
				3.64	0.55683	0.46185	1.01562	6.40478	22.0155	60.205	92.4874	308.95	0.4581	1.3763	13.337	61.5158	104.889	111.632	135.668	156.065					3.64	0.541319	0.525742	0.929311	5.36142	17.573	47.4605	77.3378	226.981	0.472906	1.2986	9.90036	45.569	71.2731	79.0888	90.626	117.901
				3.64667	0.54681	0.45881	1.03399	6.99653	25.8141	61.8422	111.373	303.139	0.45835	1.52059	15.4812	62.5374	106.378	114.01	135.27	160.598					3.64667	0.531579	0.522282	0.946119	5.85677	20.6051	48.7511	93.1296	222.712	0.473164	1.43475	11.4921	46.3257	72.2846	80.7736	90.3599	121.326
				3.65333	0.53807	0.45592	1.05568	7.50088	29.2519	62.0955	128.644	291.307	0.45969	1.67231	17.4077	62.2375	105.467	113.684	132.08	161.172					3.65333	0.523082	0.518992	0.965966	6.27896	23.3492	48.9508	107.572	214.019	0.474547	1.5779	12.9221	46.1036	71.6653	80.5426	88.2293	121.76
				3.66	0.53022	0.45244	1.08231	7.89549	32.093	61.1203	142.846	274.885	0.46432	1.82416	19.0069	60.7953	102.517	111.029	126.629	158.27					3.66	0.515451	0.515031	0.990333	6.60929	25.617	48.1821	119.448	201.954	0.479327	1.72118	14.1093	45.0352	69.6608	78.6618	84.5882	119.567
				3.66667	0.52321	0.45057	1.1096	8.1724	34.1971	59.1145	153.038	255.272	0.4717	1.96889	20.2093	58.4174	97.9303	106.481	119.454	152.491					3.66667	0.508636	0.512902	1.0153	6.84109	27.2965	46.6008	127.97	187.545	0.486945	1.85774	15.0019	43.2737	66.5444	75.4394	79.7951	115.202
				3.67333	0.51851	0.44925	1.13501	8.32662	35.5122	56.2989	158.871	233.826	0.4809	2.10096	20.9917	55.3232	92.1239	100.49	111.092	144.467					3.67333	0.504067	0.511399	1.03855	6.97019	28.3462	44.3813	132.848	171.789	0.496443	1.98236	15.5827	40.9817	62.5989	71.1951	74.2095	109.14
				3.68	0.51485	0.44959	1.16018	8.36561	36.0527	52.9011	160.48	211.837	0.49251	2.21354	21.3602	51.7367	85.502	93.5066	102.05	134.827					3.68	0.500509	0.511786	1.06159	7.00283	28.7776	41.7027	134.193	155.633	0.508428	2.08858	15.8562	38.3249	58.0993	66.2476	68.169	101.857
				3.68667	0.51122	0.44957	1.18293	8.29727	35.8814	49.1438	158.322	190.41	0.50485	2.3064	21.3484	47.8754	78.4627	85.9626	92.7986	124.189					3.68667	0.49698	0.511763	1.0824	6.94562	28.641	38.7408	132.389	139.892	0.521167	2.1762	15.8474	35.4646	53.316	60.9027	61.9893	93.8204
				3.69333	0.50782	0.45004	1.20199	8.1372	35.0956	45.2355	153.02	170.385	0.51717	2.37906	20.9992	43.9318	71.3619	78.2521	83.7491	113.135					3.69333	0.493675	0.512298	1.09984	6.81162	28.0137	35.6598	127.955	125.18	0.533885	2.24476	15.5882	32.5433	48.491	55.44	55.9443	85.4693
				3.7	0.50619	0.44976	1.21555	7.90011	33.8029	41.3533	145.257	152.295	0.53048	2.42525	20.3663	40.0643	64.4837	70.7114	75.2194	102.176					3.7	0.49209	0.51198	1.11225	6.61316	26.9818	32.5994	121.464	111.889	0.547625	2.28834	15.1184	29.6783	43.8172	50.0976	50.2465	77.1903
				3.70667	0.50622	0.45232	1.22741	7.60166	32.1222	37.6372	135.727	136.347	0.54574	2.44768	19.5087	36.3957	58.0517	63.6084	67.442	91.7397					3.70667	0.492119	0.514894	1.1231	6.36333	25.6403	29.67	113.495	100.172	0.563378	2.3095	14.4818	26.9608	39.4466	45.0652	45.0512	69.3061
				3.71333	0.50762	0.45631	1.23565	7.26253	30.1725	34.1879	125.118	122.462	0.55757	2.44906	18.4884	33.0203	52.2172	57.1399	60.5422	82.1506					3.71333	0.49348	0.519436	1.13064	6.07944	24.084	26.9508	104.623	89.9714	0.575591	2.3108	13.7244	24.4604	35.482	40.4824	40.4421	62.0618
				3.72	0.50895	0.46035	1.23894	6.89809	28.0726	31.0712	114.071	110.387	0.5717	2.43096	17.3663	29.9902	47.0516	51.403	54.5471	73.5959					3.72	0.494773	0.524035	1.13365	5.77437	22.4079	24.4939	95.3864	81.0999	0.590177	2.29373	12.8914	22.2158	31.9719	36.418	36.4374	55.5991
				3.72667	0.50992	0.46592	1.24084	6.52193	25.9236	28.3134	103.148	99.7807	0.58406	2.39723	16.1934	27.3249	42.5596	46.4073	49.3929	66.1354					3.72667	0.495716	0.530375	1.13539	5.45949	20.6925	22.3199	86.2518	73.3075	0.602937	2.2619	12.0207	20.2414	28.9196	32.8786	32.9944	49.9629
				3.73333	0.51206	0.47092	1.23699	6.14536	23.8062	25.9113	92.7941	90.3024	0.59591	2.34907	15.0172	25.0091	38.6848	42.1022	44.9578	59.7201					3.73333	0.497797	0.536067	1.13187	5.14426	19.0024	20.4263	77.5942	66.3439	0.61517	2.21646	11.1476	18.5259	26.2866	29.8285	30.0318	45.1164
				3.74	0.51437	0.47764	1.2297	5.77671	21.7876	23.8291	83.318	81.6711	0.60622	2.28971	13.8696	22.9987	35.3322	38.387	41.089	54.2191					3.74	0.500042	0.543717	1.1252	4.83567	17.3911	18.7848	69.6704	60.0026	0.625813	2.16045	10.2957	17.0367	24.0085	27.1964	27.4474	40.9605
				3.74667	0.51721	0.48357	1.22125	5.42441	19.9147	22.0085	74.8855	73.6941	0.61711	2.22469	12.779	21.2416	32.3894	35.1387	37.6385	49.4594					3.74667	0.502803	0.550467	1.11747	4.54076	15.8961	17.3497	62.6191	54.142	0.637055	2.0991	9.48619	15.7351	22.0088	24.895	25.1425	37.3648
				3.75333	0.52084	0.49051	1.21116	5.09039	18.2206	20.3937	67.5319	66.2663	0.62713	2.15469	11.769	19.6772	29.7492	32.2399	34.4881	45.2599					3.75333	0.506332	0.558367	1.10823	4.26115	14.5439	16.0767	56.4701	48.685	0.647399	2.03305	8.73643	14.5762	20.2148	22.8413	23.038	34.1922
				3.76	0.52607	0.49741	1.19727	4.77886	16.7161	18.9313	61.1794	59.3516	0.6366	2.08245	10.852	18.2517	27.3292	29.5886	31.558	41.4663					3.76	0.511416	0.566222	1.09552	4.00037	13.343	14.9239	51.1581	43.6048	0.657175	1.96489	8.05567	13.5203	18.5704	20.9629	21.0807	31.3263
				3.76667	0.53282	0.50487	1.18215	4.49085	15.398	17.5759	55.6717	52.9519	0.64372	2.00759	10.0317	16.9287	25.0697	27.1171	28.7996	37.963					3.76667	0.517978	0.574714	1.08169	3.75928	12.2909	13.8554	46.5526	38.903	0.664525	1.89426	7.44676	12.5402	17.035	19.212	19.2381	28.6797
				3.77333	0.54166	0.50922	1.16486	4.22916	14.2505	16.297	50.8275	47.0896	0.64953	1.93051	9.30822	15.68	22.9398	24.7861	26.1942	34.6746					3.77333	0.526572	0.579665	1.06587	3.54022	11.3749	12.8472	42.5018	34.5961	0.670523	1.82153	6.90972	11.6153	15.5878	17.5605	17.4977	26.1954
				3.78	0.5495	0.51403	1.14692	3.99369	13.2466	15.0791	46.4737	41.7789	0.65495	1.85608	8.67487	14.4927	20.9289	22.5847	23.7504	31.5711					3.78	0.534194	0.585141	1.04945	3.34311	10.5736	11.8871	38.8612	30.6944	0.676118	1.7513	6.43957	10.7357	14.2213	16.0008	15.8652	23.8509
				3.78667	0.55837	0.51831	1.12805	3.78311	12.3582	13.9216	42.4785	37.0255	0.65717	1.78198	8.11867	13.3614	19.037	20.5175	21.4798	28.6495					3.78667	0.542817	0.590013	1.03219	3.16683	9.86441	10.9746	35.5204	27.2021	0.67841	1.68138	6.02669	9.89769	12.9358	14.5362	14.3485	21.6436
				3.79333	0.56633	0.52171	1.10678	3.59593	11.5524	12.8213	38.7574	32.8313	0.6586	1.71245	7.6289	12.2874	17.274	18.589	19.4005	25.9189					3.79333	0.550555	0.593883	1.01272	3.01014	9.22129	10.1072	32.4088	24.1207	0.679886	1.61578	5.66312	9.10211	11.7378	13.1699	12.9595	19.5808
				3.8	0.57237	0.52587	1.08685	3.42905	10.8093	11.7851	35.2603	29.1947	0.66057	1.64755	7.18942	11.2775	15.649	16.8156	17.5265	23.3977					3.8	0.556427	0.598619	0.994487	2.87045	8.62814	9.2904	29.4846	21.4489	0.68192	1.55454	5.33688	8.354	10.6336	11.9135	11.7076	17.6761
				3.80667	0.57799	0.52914	1.06737	3.27972	10.1112	10.8153	31.9732	26.1156	0.66022	1.58461	6.78782	10.3341	14.1682	15.2113	15.8797	21.1052					3.80667	0.56189	0.602341	0.976663	2.74544	8.07085	8.52583	26.7359	19.1868	0.681558	1.49515	5.03876	7.65516	9.62741	10.7769	10.6077	15.9442
				3.81333	0.58273	0.53244	1.04695	3.14564	9.44861	9.91711	28.8981	23.6028	0.65965	1.52625	6.41258	9.46429	12.8405	13.7872	14.4813	19.0624					3.81333	0.566498	0.606098	0.957978	2.63321	7.54199	7.81781	24.1645	17.3407	0.68097	1.44009	4.76021	7.01084	8.72519	9.76798	9.67349	14.4009
				3.82	0.58877	0.53867	1.03142	3.02257	8.81358	9.09699	26.0425	21.6786	0.65961	1.47421	6.05774	8.67339	11.6757	12.5622	13.3623	17.2925					3.82	0.57237	0.61319	0.943768	2.53018	7.0351	7.17129	21.7767	15.9269	0.680929	1.39099	4.49681	6.42497	7.93372	8.90007	8.92602	13.0639
				3.82667	0.59435	0.54553	1.02	2.91137	8.20723	8.35387	23.4205	20.3904	0.66245	1.42916	5.71797	7.96325	10.6806	11.5557	12.5611	15.8235					3.82667	0.577794	0.620999	0.933318	2.4371	6.5511	6.58548	19.5842	14.9805	0.683861	1.34848	4.24459	5.89892	7.25755	8.18702	8.39078	11.9541
				3.83333	0.6007	0.55259	1.01254	2.81024	7.63288	7.68611	21.0357	19.8084	0.66682	1.39139	5.39509	7.3317	9.86736	10.7983	12.1326	14.6939					3.83333	0.583967	0.629035	0.926492	2.35244	6.09265	6.05908	17.59	14.553	0.688372	1.31284	4.00491	5.43109	6.70495	7.65038	8.10457	11.1007
				3.84	0.60853	0.56228	1.00625	2.71689	7.0947	7.09265	18.8941	19.9896	0.67314	1.35861	5.08887	6.78425	9.25125	10.3187	12.128	13.9614					3.84	0.591579	0.640066	0.920737	2.2743	5.66307	5.59124	15.7992	14.6861	0.694896	1.28191	3.77759	5.02556	6.2863	7.31059	8.10149	10.5473
				3.84667	0.61453	0.57607	1.00338	2.62912	6.59408	6.56998	16.9918	20.9485	0.68255	1.33392	4.79869	6.32119	8.8552	10.1515	12.5929	13.7043					3.84667	0.597412	0.655763	0.918111	2.20083	5.26347	5.17921	14.2085	15.3905	0.70461	1.25862	3.56218	4.68254	6.01718	7.19214	8.41202	10.3531
				3.85333	0.62311	0.59165	1.00651	2.54621	6.13417	6.11562	15.3261	22.6229	0.69379	1.31559	4.52778	5.9445	8.7016	10.3238	13.5425	14.0078					3.85333	0.605753	0.673499	0.920975	2.13142	4.89636	4.82104	12.8157	16.6207	0.716213	1.24132	3.36108	4.4035	5.91281	7.31421	9.04637	10.5824
				3.86	0.63541	0.60648	1.00877	2.46561	5.71205	5.7244	13.8898	24.8629	0.70693	1.30415	4.27318	5.65746	8.81007	10.836	14.9544	14.9513					3.86	0.617711	0.69038	0.923043	2.06395	4.55942	4.51263	11.6146	18.2664	0.729778	1.23053	3.17209	4.19087	5.98651	7.67709	9.98952	11.2952
				3.86667	0.65025	0.62091	1.01033	2.38851	5.32903	5.39741	12.6852	27.45	0.72158	1.2925	4.03679	5.45832	9.17862	11.6674	16.7693	16.5703					3.86667	0.632137	0.706807	0.92447	1.99941	4.25369	4.25486	10.6074	20.1671	0.744902	1.21954	2.99661	4.04335	6.23694	8.26612	11.2019	12.5182
				3.87333	0.66753	0.63548	1.01298	2.3118	4.9858	5.12666	11.7116	30.1335	0.73439	1.28333	3.81811	5.34707	9.7946	12.7753	18.9189	18.8371					3.87333	0.648936	0.723392	0.926895	1.9352	3.97972	4.04142	9.7932	22.1387	0.758126	1.21088	2.83428	3.96094	6.65551	9.05107	12.6378	14.2307
				3.88	0.68429	0.64918	1.01296	2.23687	4.67735	4.91132	10.9753	32.6801	0.74386	1.27191	3.61818	5.32005	10.6244	14.1169	21.3759	21.6653					3.88	0.665229	0.738988	0.926877	1.87248	3.73351	3.87167	9.1775	24.0096	0.767902	1.20011	2.68586	3.94092	7.21934	10.0016	14.2791	16.3674
				3.88667	0.70141	0.66105	1.01138	2.16379	4.40108	4.75048	10.4849	34.9183	0.75144	1.25823	3.43315	5.3709	11.6396	15.6802	24.2249	24.9309					3.88667	0.681872	0.7525	0.925431	1.8113	3.51299	3.74488	8.76747	25.654	0.775727	1.1872	2.54851	3.97859	7.90919	11.1091	16.1822	18.8344
				3.89333	0.71837	0.66943	1.00674	2.0909	4.1594	4.64119	10.2436	36.7663	0.75537	1.24557	3.26477	5.5001	12.8259	17.5301	27.7531	28.5534					3.89333	0.69836	0.762039	0.921185	1.75029	3.32008	3.65872	8.56568	27.0117	0.779784	1.17525	2.42352	4.0743	8.71533	12.4197	18.539	21.5711
				3.9	0.73316	0.67387	1.0004	2.02045	3.94605	4.58504	10.2358	38.2335	0.75479	1.22791	3.11114	5.71512	14.2239	19.8568	32.4708	32.5923					3.9	0.712738	0.767093	0.915384	1.69131	3.14978	3.61446	8.55917	28.0896	0.779185	1.15859	2.30947	4.23358	9.66523	14.0681	21.6904	24.6223
				3.90667	0.74417	0.67527	0.99097	1.95166	3.7628	4.58324	10.4352	39.3985	0.75096	1.20821	2.97455	6.03868	15.9566	22.9704	38.9572	37.3762					3.90667	0.723441	0.768687	0.906755	1.63373	3.00351	3.61304	8.72592	28.9455	0.775231	1.14	2.20808	4.47326	10.8426	16.2741	26.0234	28.2363
				3.91333	0.75235	0.67506	0.98081	1.88969	3.60561	4.64275	10.7965	40.3593	0.74303	1.1874	2.85623	6.49318	18.2173	27.2045	47.5816	43.516					3.91333	0.731393	0.768448	0.897459	1.58185	2.87804	3.65995	9.02797	29.6514	0.767045	1.12037	2.12025	4.80994	12.3788	19.2738	31.7844	32.8748
				3.92	0.75958	0.67398	0.96885	1.8352	3.4782	4.76803	11.2679	41.1898	0.73405	1.16604	2.76176	7.09632	21.2078	32.7494	58.2447	51.6962					3.92	0.738422	0.767218	0.886515	1.53624	2.77634	3.75871	9.42223	30.2616	0.757775	1.10021	2.05012	5.25673	14.4109	23.2023	38.9074	39.0546
				3.92667	0.7617	0.66986	0.95834	1.78803	3.38598	4.95442	11.8001	41.9093	0.72337	1.14662	2.69497	7.83688	25.0331	39.5051	70.3032	62.3436					3.92667	0.740483	0.762528	0.876898	1.49675	2.70273	3.90564	9.86721	30.7902	0.746749	1.08189	2.00054	5.80531	17.0102	27.9885	46.9625	47.0984
				3.93333	0.76239	0.66823	0.94722	1.75028	3.33045	5.18534	12.3559	42.4697	0.71258	1.12887	2.66137	8.67102	29.6168	47.029	82.6808	75.3354					3.93333	0.741154	0.760673	0.866723	1.46515	2.6584	4.08768	10.332	31.2019	0.735611	1.06514	1.9756	6.42321	20.1248	33.3191	55.2307	56.9132
				3.94	0.76095	0.66713	0.93882	1.71886	3.31403	5.43676	12.916	42.7857	0.70158	1.11393	2.66204	9.53045	34.6758	54.6439	94.1538	89.8983					3.94	0.739754	0.759421	0.859037	1.43885	2.6453	4.28588	10.8004	31.4341	0.724255	1.05105	1.9761	7.05985	23.5624	38.7141	62.8946	67.9149
				3.94667	0.75819	0.66793	0.93103	1.69206	3.33656	5.67943	13.4814	42.7649	0.6908	1.10049	2.69526	10.3314	39.7722	61.594	103.673	104.764					3.94667	0.737071	0.760331	0.851909	1.41642	2.66328	4.47718	11.2731	31.4188	0.713127	1.03836	2.00076	7.65318	27.0255	43.6381	69.2535	79.1453
				3.95333	0.75382	0.66996	0.9248	1.66662	3.39272	5.88359	14.0608	42.3321	0.68117	1.08648	2.75066	10.9977	44.4265	67.2322	110.539	118.497					3.95333	0.732822	0.762642	0.846209	1.39512	2.70811	4.63812	11.7576	31.1008	0.703186	1.02515	2.04188	8.14678	30.1882	47.6327	73.8402	89.52
				3.96	0.74981	0.66973	0.91611	1.64063	3.47063	6.0239	14.662	41.4571	0.67012	1.0749	2.8194	11.4706	48.2181	71.1392	114.46	129.853					3.96	0.728924	0.76238	0.838257	1.37337	2.7703	4.74873	12.2603	30.4579	0.691778	1.01422	2.09291	8.49708	32.7646	50.4007	76.4589	98.0996
				3.96667	0.74509	0.66909	0.90944	1.61131	3.55344	6.09335	15.2768	40.148	0.66133	1.0608	2.88695	11.7168	50.8608	73.1528	115.48	138.022					3.96667	0.724336	0.761652	0.832154	1.34882	2.8364	4.80348	12.7744	29.4962	0.682704	1.00092	2.14305	8.67941	34.5603	51.8273	77.1404	104.27
				3.97333	0.74132	0.66721	0.89913	1.57811	3.62548	6.08149	15.874	38.4616	0.65369	1.04307	2.94022	11.7385	52.2364	73.3338	113.87	142.664					3.97333	0.720671	0.759512	0.82272	1.32103	2.8939	4.79413	13.2738	28.2572	0.674817	0.984186	2.1826	8.6955	35.495	51.9555	76.0653	107.778
				3.98	0.73907	0.66341	0.88667	1.54298	3.673	5.99543	16.4026	36.4748	0.64531	1.02483	2.96893	11.5534	52.3709	71.8859	110.022	143.838					3.98	0.718483	0.755186	0.811319	1.29162	2.93183	4.72629	13.7158	26.7975	0.666167	0.966976	2.20391	8.55835	35.5864	50.9297	73.4943	108.665
				3.98667	0.73649	0.66152	0.87322	1.50454	3.68818	5.8445	16.8034	34.2783	0.63769	1.00541	2.96984	11.195	51.3895	69.0845	104.377	141.846					3.98667	0.715975	0.753035	0.799012	1.25945	2.94395	4.60731	14.051	25.1838	0.6583	0.948652	2.20458	8.29292	34.9196	48.9449	69.7234	107.16
				3.99333	0.73218	0.65625	0.86204	1.46305	3.66769	5.64049	17.0278	31.9592	0.63168	0.98232	2.94227	10.7017	49.4757	65.229	97.3946	137.129					3.99333	0.711785	0.747036	0.788782	1.22471	2.92759	4.44648	14.2386	23.48	0.652096	0.926865	2.18412	7.92746	33.6191	46.2134	65.0594	103.596
				4	0.72748	0.6506	0.84805	1.4185	3.61211	5.39803	17.0435	29.595	0.62657	0.95909	2.88823	10.11	46.8349	60.6229	89.5287	130.194					4	0.707216	0.740604	0.775981	1.18742	2.88323	4.25535	14.2518	21.743	0.646821	0.904947	2.144	7.48916	31.8247	42.9501	59.805	98.3566
				4.00667	0.72344	0.64478	0.8355	1.37269	3.52558	5.1295	16.838	27.2532	0.62033	0.93586	2.81339	9.45255	43.6657	55.5523	81.2127	121.585					4.00667	0.703289	0.733979	0.764498	1.14907	2.81416	4.04366	14.0799	20.0226	0.640379	0.883028	2.08845	7.00215	29.6712	39.3577	54.25	91.8527
				4.01333	0.72015	0.63869	0.82287	1.32777	3.41599	4.84644	16.4257	24.9916	0.61514	0.91347	2.71994	8.76188	40.1596	50.2901	72.8574	111.868					4.01333	0.70009	0.727046	0.752941	1.11147	2.72668	3.82052	13.7351	18.361	0.635021	0.861902	2.01908	6.49052	27.2888	35.6295	48.6686	84.5126
				4.02	0.71665	0.63196	0.81111	1.28227	3.28848	4.56044	15.8355	22.8625	0.61066	0.89143	2.61523	8.06953	36.5016	45.0799	64.8298	101.593					4.02	0.696688	0.719385	0.74218	1.07338	2.6249	3.59506	13.2417	16.7968	0.630397	0.841106	1.94135	5.97765	24.8031	31.9382	43.3062	76.7497
				4.02667	0.71398	0.62593	0.79768	1.24053	3.14789	4.27784	15.105	20.9077	0.60828	0.8689	2.50011	7.40102	32.8561	40.1329	57.4242	91.259					4.02667	0.694092	0.712521	0.729892	1.03844	2.51268	3.37229	12.6308	15.3606	0.62794	0.819848	1.85589	5.48244	22.326	28.4333	38.3593	68.9429
				4.03333	0.71143	0.62077	0.78586	1.20063	2.99901	4.01223	14.2731	19.1573	0.60341	0.84847	2.38267	6.77835	29.3723	35.617	50.8469	81.301					4.03333	0.691613	0.706647	0.719076	1.00504	2.39384	3.1629	11.9351	14.0746	0.622912	0.800572	1.76871	5.02118	19.9587	25.2339	33.9657	61.42
				4.04	0.70911	0.61516	0.77316	1.16332	2.84848	3.76774	13.3763	17.6293	0.59815	0.8306	2.26689	6.21741	26.1677	31.6469	45.2149	72.0805					4.04	0.689358	0.700261	0.707455	0.973811	2.27369	2.97017	11.1852	12.952	0.617482	0.78371	1.68277	4.60566	17.7812	22.4212	30.2035	54.4542
				4.04667	0.70777	0.61048	0.76131	1.1303	2.70147	3.54697	12.4511	16.3216	0.59524	0.81419	2.1561	5.72532	23.3224	28.2729	40.5496	63.8589					4.04667	0.688055	0.694934	0.696612	0.946171	2.15634	2.79613	10.4116	11.9912	0.614478	0.768227	1.60053	4.24113	15.8478	20.0308	27.0871	48.2431
				4.05333	0.70615	0.6088	0.75027	1.10179	2.56512	3.35162	11.5279	15.2161	0.59363	0.79873	2.05032	5.30179	20.8811	25.4881	36.7782	56.8009					4.05333	0.68648	0.693021	0.686511	0.922305	2.04751	2.64213	9.63963	11.179	0.612816	0.75364	1.522	3.9274	14.1889	18.0578	24.5678	42.9111
				4.06	0.70414	0.60728	0.74244	1.0746	2.43813	3.17966	10.6356	14.2924	0.59079	0.78471	1.95342	4.94203	18.8488	23.2309	33.753	50.9501					4.06	0.684526	0.691291	0.679346	0.899544	1.94614	2.50657	8.89344	10.5004	0.609884	0.740411	1.45007	3.6609	12.8079	16.4586	22.547	38.491
				4.06667	0.70393	0.60456	0.73571	1.05038	2.32375	3.02866	9.79707	13.5137	0.58802	0.77185	1.86808	4.63539	17.1879	21.4009	31.2815	46.2275					4.06667	0.684322	0.688195	0.673188	0.87927	1.85484	2.38754	8.19229	9.9283	0.607025	0.728277	1.38672	3.43375	11.6793	15.1621	20.896	34.9232
				4.07333	0.70364	0.60428	0.72877	1.0266	2.22119	2.89448	9.02834	12.8454	0.58552	0.75866	1.79263	4.36979	15.8402	19.8813	29.1651	42.4537					4.07333	0.68404	0.687876	0.666838	0.859364	1.77298	2.28176	7.54948	9.43734	0.604444	0.715832	1.33071	3.237	10.7635	14.0855	19.4823	32.0722
				4.08	0.70362	0.60483	0.72199	1.00652	2.13049	2.76925	8.34446	12.2581	0.58361	0.74731	1.72705	4.13329	14.7285	18.56	27.2402	39.4022					4.08	0.684021	0.688502	0.660634	0.842555	1.70058	2.18304	6.97762	9.00585	0.602472	0.705122	1.28203	3.06181	10.0081	13.1494	18.1964	29.7669
				4.08667	0.70367	0.60421	0.71724	0.9881	2.04879	2.65271	7.74614	11.7224	0.5816	0.73731	1.66919	3.91649	13.7754	17.3461	25.3873	36.8309					4.08667	0.684069	0.687796	0.656288	0.827135	1.63537	2.09117	6.47731	8.61225	0.600397	0.695687	1.23908	2.90121	9.36053	12.2894	16.9587	27.8244
				4.09333	0.70373	0.60423	0.71154	0.96896	1.97554	2.54099	7.22987	11.2174	0.58077	0.72767	1.61619	3.71066	12.9156	16.1704	23.5376	34.5235					4.09333	0.684128	0.687819	0.651072	0.811113	1.5769	2.0031	6.0456	8.24124	0.599541	0.686591	1.19974	2.74874	8.77624	11.4564	15.7231	26.0813
				4.1	0.70506	0.60523	0.70661	0.9526	1.90765	2.43382	6.79156	10.7344	0.57831	0.72046	1.5669	3.51245	12.1004	14.9992	21.6719	32.3196					4.1	0.685421	0.688957	0.646561	0.797418	1.52271	1.91862	5.67909	7.88641	0.597001	0.679788	1.16315	2.60191	8.22229	10.6266	14.4768	24.4163
				4.10667	0.70906	0.60651	0.70133	0.93622	1.84408	2.3321	6.41316	10.2662	0.5776	0.71242	1.51911	3.31993	11.2979	13.8242	19.8053	30.1203					4.10667	0.689309	0.690415	0.64173	0.783707	1.47197	1.83843	5.36267	7.54247	0.596268	0.672202	1.12767	2.4593	7.677	9.79417	13.2299	22.7548
				4.11333	0.71137	0.60531	0.69694	0.9215	1.78167	2.2341	6.08388	9.81496	0.57813	0.7048	1.46869	3.13427	10.4969	12.6576	17.9726	27.8896					4.11333	0.691555	0.689049	0.637713	0.771385	1.42215	1.76117	5.08733	7.21091	0.596815	0.665012	1.09024	2.32177	7.13271	8.96762	12.0056	21.0696
				4.12	0.71309	0.60595	0.69252	0.90793	1.72164	2.1447	5.79223	9.38117	0.57657	0.69794	1.42369	2.95803	9.70197	11.5257	16.2172	25.6354					4.12	0.693227	0.689777	0.633668	0.760025	1.37423	1.6907	4.84345	6.89221	0.595205	0.658539	1.05684	2.19121	6.59257	8.1657	10.8331	19.3666
				4.12667	0.71573	0.60729	0.69128	0.89565	1.66344	2.06218	5.52674	8.96727	0.57587	0.69345	1.38053	2.79428	8.92455	10.4532	14.5792	23.4009					4.12667	0.695793	0.691302	0.632534	0.749746	1.32778	1.62565	4.62145	6.58813	0.594482	0.654303	1.0248	2.06991	6.0643	7.40585	9.7389	17.6786
				4.13333	0.71729	0.60826	0.69142	0.8831	1.60921	1.98805	5.28098	8.5759	0.57815	0.68868	1.34001	2.64646	8.18224	9.46293	13.0912	21.2404					4.13333	0.69731	0.692407	0.632662	0.73924	1.28449	1.56721	4.41595	6.30059	0.596836	0.649802	0.994722	1.96041	5.5599	6.70429	8.74493	16.0463
				4.14	0.72148	0.61175	0.69059	0.87403	1.55851	1.92241	5.049	8.20948	0.58128	0.68467	1.30113	2.5141	7.49413	8.57083	11.7683	19.2013					4.14	0.701383	0.696379	0.631902	0.731648	1.24402	1.51546	4.22196	6.03139	0.600067	0.646019	0.96586	1.86236	5.09232	6.07226	7.86121	14.5059
				4.14667	0.72511	0.61599	0.68816	0.86485	1.51058	1.86486	4.82743	7.86868	0.58378	0.68363	1.26546	2.39804	6.86653	7.78292	10.6153	17.3263					4.14667	0.704912	0.701206	0.629679	0.723963	1.20576	1.4701	4.03669	5.78101	0.602648	0.645037	0.939382	1.77639	4.66586	5.51404	7.09101	13.0894
				4.15333	0.72945	0.61974	0.68764	0.85559	1.46781	1.81618	4.61803	7.55205	0.58825	0.6834	1.23411	2.2986	6.30813	7.10086	9.62554	15.6406					4.15333	0.709131	0.705475	0.629203	0.716212	1.17162	1.43172	3.86159	5.54839	0.607262	0.64482	0.91611	1.70273	4.28642	5.03082	6.42985	11.8159
				4.16	0.73467	0.62549	0.68825	0.84845	1.42925	1.77487	4.4231	7.2574	0.59208	0.68159	1.20536	2.21194	5.81825	6.51718	8.78555	14.1554					4.16	0.714206	0.71202	0.629761	0.710235	1.14084	1.39916	3.69859	5.33191	0.611216	0.643112	0.894768	1.63853	3.95355	4.61729	5.86873	10.6939
				4.16667	0.74021	0.62935	0.69148	0.84395	1.39405	1.74041	4.24175	6.98468	0.5952	0.68198	1.17858	2.13748	5.39533	6.02044	8.07459	12.8645					4.16667	0.719591	0.716414	0.632717	0.706468	1.11275	1.37199	3.54694	5.13155	0.614437	0.64348	0.874889	1.58338	3.66617	4.26536	5.39381	9.71865
				4.17333	0.7453	0.63375	0.6929	0.83864	1.36488	1.71373	4.07748	6.72985	0.60099	0.684	1.15466	2.07495	5.03467	5.60018	7.47138	11.7536					4.17333	0.72454	0.721423	0.634016	0.702023	1.08946	1.35096	3.40958	4.94433	0.620414	0.645386	0.857132	1.53706	3.4211	3.96761	4.99087	8.87939
				4.18	0.75066	0.63998	0.69745	0.83665	1.34105	1.69181	3.92893	6.49071	0.60573	0.68589	1.13427	2.02219	4.72996	5.24613	6.96207	10.8041					4.18	0.72975	0.728515	0.638179	0.700357	1.07044	1.33368	3.28536	4.76863	0.625307	0.64717	0.841996	1.49797	3.21405	3.71678	4.65065	8.16208
				4.18667	0.75947	0.64762	0.70328	0.83593	1.32394	1.67715	3.79432	6.26614	0.61247	0.68944	1.1176	1.97812	4.4715	4.94399	6.52924	9.99232					4.18667	0.738315	0.737212	0.643514	0.699754	1.05678	1.32212	3.1728	4.60365	0.632265	0.650519	0.829622	1.46533	3.03842	3.50272	4.36152	7.54884
				4.19333	0.76793	0.65539	0.7079	0.83638	1.30714	1.66517	3.67417	6.05263	0.61949	0.69268	1.10601	1.93894	4.25178	4.68603	6.1565	9.29567					4.19333	0.746539	0.746057	0.647741	0.700131	1.04337	1.31268	3.07233	4.44678	0.639512	0.653576	0.821018	1.4363	2.88912	3.31996	4.11253	7.02254
				4.2	0.77698	0.6628	0.71464	0.83536	1.29573	1.65793	3.56905	5.84907	0.62703	0.69751	1.09562	1.90369	4.06134	4.46147	5.83392	8.69355					4.2	0.755337	0.754492	0.653908	0.699277	1.03427	1.30697	2.98443	4.29723	0.647296	0.658134	0.813305	1.41019	2.75971	3.16086	3.89705	6.56766
				4.20667	0.78721	0.67165	0.72249	0.83836	1.28849	1.6537	3.47341	5.65617	0.63671	0.70468	1.0858	1.87295	3.89524	4.26533	5.55358	8.17246					4.20667	0.765282	0.764566	0.661091	0.701789	1.02849	1.30364	2.90446	4.15551	0.657289	0.664899	0.806016	1.38742	2.64685	3.0219	3.70978	6.174
				4.21333	0.79757	0.68131	0.73014	0.84348	1.28308	1.65037	3.38728	5.47215	0.64765	0.71252	1.08068	1.8468	3.74917	4.09243	5.30812	7.71604					4.21333	0.775354	0.775562	0.668091	0.706074	1.02417	1.30101	2.83244	4.02031	0.668582	0.672296	0.802215	1.36805	2.54759	2.8994	3.54582	5.82919
				4.22	0.8068	0.69142	0.74154	0.84893	1.28264	1.65149	3.30991	5.29792	0.65928	0.72249	1.07923	1.82482	3.61927	3.94141	5.09274	7.31399					4.22	0.784327	0.787071	0.678522	0.710637	1.02382	1.30189	2.76774	3.89231	0.680588	0.681704	0.801139	1.35177	2.45932	2.79241	3.40194	5.52546
				4.22667	0.8168	0.70619	0.75337	0.85702	1.2847	1.65432	3.2387	5.13294	0.67213	0.7338	1.07924	1.80639	3.50203	3.8056	4.9034	6.96126					4.22667	0.794048	0.803884	0.689347	0.717409	1.02546	1.30413	2.7082	3.7711	0.693853	0.692375	0.801146	1.33812	2.37966	2.69619	3.27546	5.25898
				4.23333	0.829	0.7208	0.76766	0.86743	1.28636	1.65865	3.17254	4.97747	0.68516	0.74639	1.08243	1.78842	3.39765	3.68394	4.73416	6.65113					4.23333	0.805908	0.820515	0.702423	0.726123	1.02679	1.30754	2.65287	3.65688	0.707305	0.704254	0.803514	1.3248	2.30873	2.61	3.16241	5.02469
				4.24	0.84341	0.73621	0.78188	0.87889	1.2915	1.66127	3.11112	4.82929	0.69959	0.7588	1.08718	1.77056	3.30373	3.57303	4.58119	6.37681					4.24	0.819917	0.838057	0.715434	0.735716	1.03089	1.3096	2.60151	3.54801	0.722201	0.715964	0.80704	1.31157	2.24491	2.53142	3.06023	4.81745
				4.24667	0.86016	0.75255	0.79658	0.88849	1.30044	1.66325	3.05619	4.68574	0.71566	0.77021	1.09284	1.75195	3.21874	3.47117	4.43841	6.13225					4.24667	0.8362	0.856658	0.728885	0.743752	1.03803	1.31117	2.55558	3.44255	0.73879	0.72673	0.811242	1.29779	2.18716	2.45925	2.96485	4.63269
				4.25333	0.87749	0.7675	0.80896	0.89934	1.3085	1.66331	3.00344	4.54942	0.72886	0.7786	1.09968	1.7307	3.13892	3.37347	4.29862	5.91358					4.25333	0.853048	0.873676	0.740213	0.752835	1.04446	1.31121	2.51147	3.3424	0.752417	0.734646	0.816319	1.28205	2.13292	2.39004	2.87147	4.4675
				4.26	0.89503	0.78	0.82083	0.90697	1.31445	1.65968	2.95235	4.41508	0.74179	0.78732	1.10268	1.70629	3.06138	3.27709	4.16035	5.71168					4.26	0.870099	0.887905	0.751074	0.759222	1.04921	1.30835	2.46875	3.2437	0.765765	0.742874	0.818546	1.26396	2.08023	2.32175	2.77911	4.31497
				4.26667	0.91038	0.78846	0.82698	0.91225	1.31801	1.65224	2.90419	4.28241	0.74925	0.78957	1.1024	1.67974	2.98608	3.17865	4.02216	5.52193					4.26667	0.885021	0.897535	0.756702	0.763642	1.05205	1.30249	2.42848	3.14623	0.773466	0.744997	0.818338	1.2443	2.02906	2.25201	2.6868	4.17162
				4.27333	0.92179	0.79223	0.82862	0.91355	1.31922	1.63774	2.85897	4.1521	0.7522	0.7889	1.0985	1.6488	2.91129	3.07844	3.88197	5.33845					4.27333	0.896114	0.901827	0.758202	0.76473	1.05302	1.29106	2.39067	3.05049	0.776511	0.744365	0.815443	1.22138	1.97824	2.18101	2.59315	4.03301
				4.28	0.93052	0.7949	0.82626	0.91012	1.31697	1.61726	2.81261	4.02424	0.75308	0.785	1.09242	1.61417	2.83451	2.9771	3.74084	5.15622					4.28	0.9046	0.904866	0.756043	0.761859	1.05122	1.27491	2.3519	2.95655	0.77742	0.740685	0.81093	1.19573	1.92607	2.10922	2.49888	3.89534
				4.28667	0.93835	0.79341	0.82147	0.90347	1.31044	1.5946	2.76739	3.89659	0.7514	0.77542	1.08183	1.57671	2.7564	2.87577	3.60048	4.97521					4.28667	0.912212	0.90317	0.75166	0.756292	1.04601	1.25705	2.31409	2.86277	0.775685	0.731646	0.803069	1.16798	1.873	2.03742	2.40512	3.75859
				4.29333	0.94038	0.78893	0.81488	0.89239	1.29803	1.57011	2.71972	3.77183	0.74405	0.76421	1.06715	1.53681	2.67415	2.77595	3.46002	4.79382					4.29333	0.914186	0.898071	0.74563	0.747017	1.0361	1.23774	2.27422	2.77111	0.768098	0.721068	0.792171	1.13842	1.81711	1.9667	2.31129	3.62156
				4.3	0.93931	0.78264	0.80519	0.88205	1.2825	1.54303	2.66818	3.65173	0.7342	0.75322	1.0487	1.49817	2.59049	2.67356	3.32296	4.61424					4.3	0.913146	0.89091	0.736763	0.738361	1.02371	1.21639	2.23113	2.68287	0.75793	0.710699	0.778476	1.1098	1.76026	1.89416	2.21973	3.48589
				4.30667	0.93568	0.77456	0.79382	0.86945	1.2644	1.51459	2.61354	3.53618	0.72347	0.74134	1.02773	1.45972	2.50584	2.57392	3.19152	4.43564					4.30667	0.909617	0.881713	0.72636	0.727814	1.00926	1.19397	2.18544	2.59798	0.746853	0.699489	0.762909	1.08131	1.70274	1.82357	2.13193	3.35097
				4.31333	0.93001	0.76551	0.78319	0.85561	1.24431	1.48526	2.55664	3.42442	0.71157	0.72912	1.00681	1.42304	2.421	2.47646	3.06472	4.26121					4.31333	0.904105	0.871411	0.716633	0.716228	0.993222	1.17085	2.13786	2.51587	0.734568	0.687959	0.74738	1.05414	1.64509	1.75452	2.04723	3.21919
				4.32	0.92197	0.75475	0.77149	0.84148	1.22384	1.45851	2.498	3.31778	0.69975	0.71542	0.98624	1.38681	2.33715	2.38368	2.94231	4.09031					4.32	0.896289	0.859162	0.705927	0.7044	0.976883	1.14977	2.08882	2.43753	0.722366	0.675033	0.73211	1.0273	1.58811	1.68879	1.96546	3.09008
				4.32667	0.91172	0.74528	0.75853	0.82724	1.20272	1.43067	2.43682	3.21643	0.68795	0.70285	0.96521	1.35219	2.25563	2.29541	2.82828	3.92514					4.32667	0.886324	0.848382	0.694069	0.69248	0.960025	1.12782	2.03766	2.36307	0.710185	0.663172	0.716499	1.00166	1.53272	1.62625	1.88929	2.9653
				4.33333	0.90091	0.73635	0.74419	0.8128	1.18208	1.40486	2.37642	3.12138	0.67737	0.69351	0.9449	1.32067	2.17593	2.21554	2.72169	3.76858					4.33333	0.875815	0.838217	0.680947	0.680392	0.94355	1.10747	1.98716	2.29323	0.699263	0.65436	0.701422	0.97831	1.47856	1.56967	1.81808	2.84703
				4.34	0.89183	0.72938	0.73384	0.80047	1.16142	1.38272	2.31444	3.03427	0.66818	0.68357	0.92559	1.29334	2.10133	2.14059	2.62323	3.61985					4.34	0.866988	0.830282	0.671477	0.670071	0.927059	1.09002	1.93533	2.22924	0.689776	0.644981	0.687088	0.958065	1.42787	1.51656	1.75231	2.73467
				4.34667	0.88148	0.72257	0.72643	0.79021	1.14206	1.36178	2.25431	2.95508	0.66117	0.67527	0.90879	1.26952	2.03129	2.07068	2.53354	3.4783					4.34667	0.856926	0.82253	0.664697	0.661482	0.911605	1.07351	1.88505	2.17106	0.682539	0.637149	0.674617	0.94042	1.38028	1.46703	1.6924	2.62773
				4.35333	0.87104	0.71755	0.71946	0.78098	1.12554	1.34178	2.19703	2.88142	0.65704	0.66983	0.89525	1.24674	1.96665	2.0077	2.45065	3.34861					4.35333	0.846777	0.816816	0.658319	0.653756	0.898419	1.05775	1.83715	2.11694	0.678276	0.632016	0.664566	0.923545	1.33635	1.42241	1.63703	2.52975
				4.36	0.86424	0.71402	0.71292	0.77344	1.1114	1.32368	2.1422	2.81214	0.65469	0.66784	0.88565	1.22734	1.90902	1.95014	2.37564	3.23077					4.36	0.840167	0.812797	0.652335	0.647444	0.887132	1.04348	1.7913	2.06604	0.67585	0.630139	0.65744	0.909174	1.29719	1.38163	1.58692	2.44073
				4.36667	0.86028	0.71073	0.70961	0.76866	1.09827	1.30772	2.09152	2.75025	0.65346	0.66858	0.87742	1.21217	1.85581	1.89866	2.30699	3.12047					4.36667	0.836317	0.809052	0.649306	0.643443	0.876652	1.0309	1.74893	2.02057	0.67458	0.630837	0.65133	0.897937	1.26104	1.34516	1.54107	2.3574
				4.37333	0.85865	0.71079	0.70595	0.76408	1.08552	1.29293	2.044	2.69194	0.65429	0.66827	0.86962	1.19583	1.80492	1.85125	2.24575	3.02008					4.37333	0.834732	0.809121	0.645957	0.639609	0.866474	1.01924	1.70919	1.97773	0.675437	0.630544	0.64554	0.885833	1.22646	1.31157	1.50016	2.28156
				4.38	0.85549	0.71269	0.70601	0.76101	1.0746	1.27932	1.99894	2.63831	0.658	0.67021	0.86431	1.1812	1.76105	1.80785	2.18943	2.92723					4.38	0.83166	0.811283	0.646012	0.637039	0.857758	1.00851	1.67151	1.93833	0.679267	0.632375	0.641598	0.874995	1.19665	1.28083	1.46254	2.21142
				4.38667	0.85298	0.7137	0.70816	0.75907	1.06512	1.26611	1.95777	2.58828	0.66015	0.67266	0.86166	1.1681	1.72118	1.76681	2.13402	2.84142					4.38667	0.82922	0.812433	0.647979	0.635415	0.850191	0.998094	1.63708	1.90157	0.681486	0.634687	0.639631	0.865291	1.16956	1.25175	1.42552	2.14659
				4.39333	0.85318	0.71497	0.70981	0.75948	1.05801	1.25501	1.92154	2.54071	0.66285	0.67442	0.86082	1.15537	1.68405	1.72915	2.08078	2.76257					4.39333	0.829415	0.813879	0.649489	0.635758	0.844516	0.989343	1.60679	1.86662	0.684273	0.636347	0.639008	0.855861	1.14433	1.22507	1.38996	2.08702
				4.4	0.85379	0.71699	0.71083	0.76013	1.05218	1.24321	1.88774	2.4993	0.66772	0.67576	0.8594	1.14258	1.65199	1.69329	2.03065	2.68901					4.4	0.830008	0.816178	0.650422	0.636302	0.839862	0.980041	1.57852	1.8362	0.689301	0.637612	0.637954	0.846387	1.12254	1.19966	1.35647	2.03145
				4.40667	0.85462	0.71941	0.71229	0.76003	1.0444	1.2304	1.85579	2.45741	0.67331	0.67795	0.8565	1.13102	1.6211	1.65696	1.9821	2.61691					4.40667	0.830815	0.818933	0.651758	0.636219	0.833652	0.969943	1.55181	1.80542	0.695072	0.639678	0.635801	0.837823	1.10155	1.17392	1.32404	1.97698
				4.41333	0.85576	0.72169	0.71473	0.76063	1.03633	1.21797	1.82697	2.41838	0.67803	0.68055	0.85348	1.12028	1.59041	1.6246	1.93687	2.54888					4.41333	0.831923	0.821529	0.653991	0.636721	0.82721	0.960144	1.52771	1.77675	0.699944	0.642131	0.633559	0.829868	1.0807	1.151	1.29383	1.92559
				4.42	0.85876	0.72323	0.71669	0.76139	1.029	1.20395	1.79935	2.38321	0.68222	0.68331	0.8503	1.1092	1.56106	1.59391	1.89544	2.48252					4.42	0.834839	0.823282	0.655784	0.637357	0.821359	0.949092	1.50461	1.75091	0.70427	0.644735	0.631198	0.82166	1.06075	1.12925	1.26615	1.87545
				4.42667	0.85987	0.72499	0.71723	0.76156	1.02264	1.1954	1.77358	2.35113	0.68696	0.6832	0.84813	1.10004	1.5341	1.5656	1.85662	2.42146					4.42667	0.835918	0.825285	0.656278	0.637499	0.816283	0.942352	1.48306	1.72734	0.709163	0.644632	0.629588	0.814874	1.04243	1.1092	1.24022	1.82933
				4.43333	0.86216	0.72794	0.71871	0.76149	1.01634	1.18724	1.74829	2.32181	0.68958	0.68677	0.84651	1.09296	1.51012	1.53718	1.82223	2.366					4.43333	0.838145	0.828643	0.657633	0.637441	0.811254	0.935919	1.46192	1.7058	0.711867	0.648	0.628385	0.80963	1.02614	1.08906	1.21725	1.78743
				4.44	0.86508	0.72863	0.72196	0.76164	1.00983	1.18228	1.7244	2.29795	0.69222	0.68994	0.84469	1.08872	1.48492	1.515	1.79155	2.31486					4.44	0.840983	0.829429	0.660606	0.637566	0.806058	0.932009	1.44194	1.68827	0.714593	0.650991	0.627034	0.806489	1.00901	1.07335	1.19675	1.74879
				4.44667	0.86541	0.73027	0.72591	0.76142	1.00449	1.17825	1.70346	2.27926	0.69826	0.69272	0.84468	1.08992	1.45889	1.49912	1.77101	2.27273					4.44667	0.841304	0.831295	0.664221	0.637382	0.801795	0.928832	1.42443	1.67454	0.720828	0.653614	0.627027	0.807378	0.991327	1.0621	1.18303	1.71697
				4.45333	0.86887	0.734	0.73148	0.76197	1.00166	1.1812	1.68295	2.27049	0.70653	0.70169	0.84844	1.10001	1.43765	1.48987	1.76083	2.24116					4.45333	0.844668	0.835542	0.669317	0.637843	0.799536	0.931158	1.40728	1.6681	0.729365	0.662078	0.629818	0.814852	0.976895	1.05554	1.17623	1.69312
				4.46	0.87306	0.7402	0.74032	0.76666	1.00201	1.1909	1.66504	2.27343	0.71631	0.71216	0.85673	1.11916	1.4207	1.49365	1.76375	2.22468					4.46	0.848741	0.842599	0.677406	0.641769	0.799816	0.938804	1.3923	1.67026	0.739461	0.671957	0.635972	0.829038	0.965377	1.05822	1.17818	1.68067
				4.46667	0.88321	0.75003	0.75446	0.77337	1.00685	1.20744	1.65197	2.29246	0.72993	0.73163	0.87359	1.15303	1.41139	1.51043	1.78141	2.22519					4.46667	0.858608	0.853789	0.690345	0.647386	0.803679	0.951843	1.38137	1.68424	0.753522	0.690328	0.648487	0.854128	0.959051	1.07011	1.18998	1.68105
				4.47333	0.89574	0.764	0.7749	0.78443	1.01584	1.23698	1.64442	2.32968	0.75027	0.75722	0.90241	1.20326	1.41004	1.54421	1.81936	2.24816					4.47333	0.870789	0.869692	0.709047	0.656644	0.810855	0.97513	1.37506	1.71158	0.774519	0.714473	0.669881	0.891336	0.958133	1.09404	1.21533	1.6984
				4.48	0.91404	0.78263	0.80201	0.8016	1.03414	1.2784	1.64309	2.38216	0.7821	0.79281	0.94472	1.26822	1.41965	1.59783	1.87606	2.29542					4.48	0.888579	0.890899	0.733854	0.671017	0.825462	1.00778	1.37395	1.75014	0.807378	0.748054	0.701289	0.939457	0.964663	1.13203	1.25321	1.73411
				4.48667	0.93672	0.80498	0.8356	0.82679	1.06249	1.32888	1.65419	2.45383	0.82515	0.83812	1.00221	1.34838	1.44352	1.66849	1.95292	2.36617					4.48667	0.910628	0.916341	0.764589	0.692103	0.848092	1.04758	1.38323	1.80279	0.851819	0.790806	0.743965	0.998837	0.980883	1.18209	1.30455	1.78756
				4.49333	0.96844	0.82854	0.87545	0.85904	1.10087	1.38872	1.6762	2.54082	0.87916	0.89177	1.07494	1.44119	1.48527	1.75667	2.04738	2.46111					4.49333	0.941464	0.94316	0.801053	0.7191	0.878727	1.09475	1.40164	1.8667	0.907575	0.841427	0.797954	1.06759	1.00925	1.24457	1.36765	1.85928
				4.5	1.00761	0.85613	0.91955	0.90102	1.14923	1.45564	1.71208	2.6413	0.94611	0.95408	1.16139	1.54336	1.54717	1.85908	2.15295	2.57494					4.5	0.979543	0.974567	0.841405	0.754241	0.917328	1.1475	1.43164	1.94053	0.976689	0.90022	0.862128	1.14327	1.05131	1.31712	1.43817	1.94527
				4.50667	1.05484	0.887	0.96978	0.95266	1.20578	1.52654	1.7655	2.74737	1.02477	1.02486	1.26211	1.64971	1.62935	1.97048	2.26585	2.7001					4.50667	1.02546	1.00971	0.887366	0.797469	0.962467	1.20339	1.47631	2.01845	1.05789	0.967004	0.936895	1.22205	1.10716	1.39605	1.51358	2.03983
				4.51333	1.1078	0.91745	1.02151	1.01338	1.27075	1.59793	1.83174	2.85546	1.11426	1.09812	1.37312	1.75536	1.72837	2.08784	2.38261	2.83089					4.51333	1.07694	1.04437	0.9347	0.848297	1.01433	1.25967	1.5317	2.09787	1.15027	1.03613	1.0193	1.30031	1.17444	1.47919	1.59158	2.13864
				4.52	1.16205	0.94692	1.07327	1.07918	1.3401	1.66715	1.91116	2.95748	1.21034	1.17587	1.48921	1.85837	1.84104	2.20228	2.49579	2.96017					4.52	1.12968	1.07792	0.982061	0.903378	1.06968	1.31424	1.59811	2.17282	1.24946	1.10949	1.10548	1.37662	1.251	1.56027	1.66718	2.2363
				4.52667	1.2198	0.97361	1.12247	1.14971	1.41011	1.73141	1.99799	3.05216	1.31128	1.2516	1.60842	1.95125	1.96104	2.30947	2.60193	3.07983					4.52667	1.18582	1.1083	1.02708	0.962419	1.12557	1.3649	1.67072	2.24238	1.35366	1.18094	1.19397	1.44542	1.33254	1.63621	1.73809	2.3267
				4.53333	1.27693	0.99839	1.17304	1.22367	1.4787	1.78947	2.08999	3.13281	1.41248	1.32481	1.72392	2.0338	2.08523	2.40667	2.69578	3.18262					4.53333	1.24136	1.13651	1.07335	1.02433	1.18032	1.41067	1.74765	2.30163	1.45813	1.25002	1.27971	1.50657	1.41693	1.70508	1.80078	2.40435
				4.54	1.33135	1.02212	1.21845	1.29495	1.54433	1.84002	2.18208	3.19726	1.51029	1.39233	1.83194	2.10689	2.20748	2.49147	2.77447	3.26603					4.54	1.29427	1.16352	1.1149	1.084	1.2327	1.45052	1.82465	2.34898	1.5591	1.31373	1.35989	1.56072	1.5	1.76516	1.85334	2.46737
				4.54667	1.38257	1.04296	1.25789	1.36495	1.60432	1.88124	2.26851	3.2441	1.60163	1.45393	1.92701	2.16139	2.32241	2.55867	2.835	3.32887					4.54667	1.34406	1.18724	1.15099	1.1426	1.28059	1.48301	1.89692	2.38339	1.6534	1.37185	1.43047	1.60109	1.5781	1.81277	1.89378	2.51484
				4.55333	1.42995	1.06164	1.2911	1.43033	1.65784	1.91204	2.34873	3.27604	1.68288	1.50676	2.00812	2.1999	2.42666	2.60632	2.87956	3.36847					4.55333	1.39012	1.20851	1.18138	1.19732	1.32331	1.50729	1.964	2.40686	1.73727	1.4217	1.49068	1.62962	1.64893	1.84652	1.92354	2.54476
				4.56	1.47063	1.07546	1.31697	1.48846	1.70128	1.93181	2.41546	3.2872	1.7547	1.54989	2.07463	2.22494	2.51504	2.63523	2.90516	3.38536					4.56	1.42967	1.22424	1.20505	1.24599	1.35798	1.52288	2.0198	2.41506	1.81141	1.46239	1.54005	1.64816	1.70899	1.86701	1.94064	2.55752
				4.56667	1.50605	1.08761	1.33736	1.53887	1.73565	1.94131	2.46927	3.27952	1.81304	1.58185	2.12432	2.23628	2.58666	2.64734	2.91103	3.38					4.56667	1.4641	1.23807	1.22371	1.28818	1.38542	1.53036	2.0648	2.40942	1.87164	1.49255	1.57693	1.65656	1.75766	1.87559	1.94456	2.55347
				4.57333	1.53432	1.09742	1.35255	1.58091	1.761	1.94462	2.50858	3.2599	1.85713	1.60509	2.15742	2.23627	2.63843	2.64505	2.90059	3.35754					4.57333	1.49158	1.24924	1.23761	1.32337	1.40565	1.53297	2.09767	2.395	1.91715	1.51448	1.60151	1.65656	1.79283	1.87396	1.93759	2.5365
				4.58	1.55332	1.10423	1.36225	1.61182	1.77654	1.94093	2.53394	3.22751	1.8886	1.62128	2.17383	2.22554	2.67309	2.63094	2.87793	3.31855					4.58	1.51005	1.25699	1.24648	1.34925	1.41805	1.53006	2.11888	2.37121	1.94964	1.52975	1.61369	1.64861	1.81639	1.86397	1.92245	2.50704
				4.58667	1.56791	1.1087	1.37033	1.63348	1.78295	1.93383	2.54514	3.1888	1.9091	1.62804	2.17866	2.21038	2.68835	2.60781	2.84625	3.26715					4.58667	1.52424	1.26208	1.25388	1.36738	1.42317	1.52447	2.12824	2.34277	1.9708	1.53613	1.61727	1.63738	1.82676	1.84758	1.90129	2.46821
				4.59333	1.57983	1.11548	1.37848	1.64791	1.78537	1.92365	2.54456	3.14578	1.92099	1.62707	2.17228	2.19202	2.68713	2.57646	2.80645	3.20953					4.59333	1.53582	1.2698	1.26133	1.37946	1.4251	1.51644	2.12776	2.31116	1.98308	1.53522	1.61254	1.62378	1.82593	1.82537	1.8747	2.42468
				4.6	1.58674	1.12513	1.38646	1.65659	1.78539	1.91176	2.53187	3.10033	1.92359	1.62793	2.15931	2.17124	2.67174	2.54376	2.76354	3.14767					4.6	1.54254	1.28078	1.26864	1.38673	1.42512	1.50707	2.11715	2.27777	1.98576	1.53603	1.60291	1.60839	1.81547	1.8022	1.84604	2.37795
				4.60667	1.5926	1.13581	1.39232	1.65997	1.78211	1.90019	2.51081	3.05616	1.92112	1.62475	2.14383	2.15056	2.6492	2.51049	2.71974	3.08482					4.60667	1.54824	1.29294	1.274	1.38956	1.4225	1.49795	2.09953	2.24532	1.98321	1.53303	1.59142	1.59307	1.80015	1.77863	1.81678	2.33047
				4.61333	1.59726	1.14886	1.40223	1.66254	1.77634	1.89003	2.48733	3.01265	1.91318	1.62124	2.12488	2.12832	2.62071	2.47508	2.67741	3.02458					4.61333	1.55277	1.30779	1.28307	1.39171	1.41789	1.48994	2.0799	2.21335	1.97501	1.52972	1.57735	1.57659	1.78079	1.75354	1.78851	2.28496
				4.62	1.60323	1.16235	1.41191	1.66411	1.7721	1.87684	2.46465	2.96787	1.90252	1.6169	2.10379	2.10491	2.58931	2.43909	2.63571	2.96529					4.62	1.55857	1.32315	1.29192	1.39302	1.41451	1.47954	2.06094	2.18045	1.96401	1.52562	1.56169	1.55925	1.75946	1.72805	1.76065	2.24017
				4.62667	1.60942	1.17457	1.4185	1.66471	1.76789	1.86257	2.44009	2.92125	1.88967	1.61124	2.081	2.07592	2.5575	2.40173	2.59483	2.90592					4.62667	1.56459	1.33706	1.29795	1.39352	1.41115	1.46829	2.0404	2.1462	1.95074	1.52028	1.54478	1.53778	1.73784	1.70158	1.73334	2.19532
				4.63333	1.61658	1.18566	1.42203	1.66446	1.76308	1.8462	2.4138	2.87345	1.87712	1.60366	2.057	2.04434	2.52587	2.36005	2.5523	2.84424					4.63333	1.57155	1.34968	1.30118	1.39331	1.40731	1.45539	2.01842	2.11108	1.93779	1.51313	1.52696	1.51438	1.71635	1.67205	1.70493	2.14872
				4.64	1.61952	1.19636	1.42301	1.66124	1.75593	1.82527	2.38649	2.82402	1.86081	1.59309	2.02922	2.01029	2.4903	2.31625	2.50731	2.78237					4.64	1.57441	1.36186	1.30208	1.39062	1.4016	1.43889	1.99558	2.07477	1.92095	1.50316	1.50634	1.48916	1.69218	1.64102	1.67488	2.10198
				4.64667	1.61925	1.20286	1.4244	1.65585	1.74515	1.80465	2.35578	2.77542	1.84312	1.58058	1.99637	1.98125	2.45293	2.27328	2.45835	2.72286					4.64667	1.57415	1.36926	1.30335	1.38611	1.393	1.42263	1.9699	2.03906	1.90269	1.49135	1.48195	1.46765	1.66679	1.61057	1.64217	2.05702
				4.65333	1.61811	1.20798	1.42692	1.64737	1.73315	1.78666	2.32436	2.73189	1.81944	1.56624	1.96418	1.95777	2.41198	2.23553	2.41085	2.6645					4.65333	1.57304	1.37509	1.30566	1.37901	1.38342	1.40845	1.94363	2.00708	1.87824	1.47782	1.45806	1.45025	1.63896	1.58383	1.61044	2.01293
				4.66	1.61473	1.21562	1.43474	1.63648	1.71995	1.77383	2.29239	2.70135	1.79582	1.55229	1.9342	1.94774	2.37047	2.20787	2.36599	2.61553					4.66	1.56975	1.38379	1.31281	1.36989	1.37288	1.39834	1.91689	1.98464	1.85386	1.46466	1.4358	1.44282	1.61075	1.56423	1.58048	1.97594
				4.66667	1.61223	1.22866	1.45585	1.62493	1.70776	1.77104	2.26168	2.69387	1.77386	1.54218	1.90978	1.96385	2.3318	2.20108	2.32571	2.5822					4.66667	1.56732	1.39863	1.33213	1.36022	1.36315	1.39614	1.89121	1.97915	1.83119	1.45512	1.41768	1.45476	1.58448	1.55942	1.55357	1.95076
				4.67333	1.61783	1.25563	1.50137	1.61523	1.70457	1.79276	2.23833	2.7224	1.75817	1.53971	1.89655	2.02427	2.30138	2.22833	2.3	2.57472					4.67333	1.57277	1.42933	1.37378	1.3521	1.36061	1.41326	1.87169	2.00011	1.81499	1.45279	1.40786	1.49951	1.56381	1.57873	1.5364	1.94511
				4.68	1.63612	1.3038	1.58701	1.61206	1.71804	1.84842	2.23193	2.80875	1.75655	1.5543	1.90459	2.14568	2.28942	2.31079	2.29637	2.61195					4.68	1.59055	1.48417	1.45214	1.34945	1.37136	1.45714	1.86634	2.06355	1.81332	1.46656	1.41382	1.58945	1.55568	1.63715	1.53397	1.97323
				4.68667	1.67317	1.38414	1.7309	1.6253	1.75885	1.95785	2.25656	2.97774	1.77442	1.59488	1.94932	2.34665	2.30996	2.47247	2.32965	2.71369					4.68667	1.62656	1.57562	1.5838	1.36053	1.40393	1.5434	1.88693	2.1877	1.83177	1.50484	1.44703	1.73832	1.56964	1.75169	1.5562	2.05009
				4.69333	1.74542	1.51044	1.94883	1.66922	1.84502	2.13755	2.32723	3.2485	1.82534	1.6748	2.04652	2.64612	2.38132	2.73878	2.41798	2.90652					4.69333	1.6968	1.71939	1.78321	1.3973	1.47272	1.68506	1.94603	2.38663	1.88434	1.58025	1.51918	1.96016	1.61813	1.94037	1.61521	2.19577
				4.7	1.86609	1.6965	2.25209	1.76028	1.99741	2.40341	2.46453	3.63444	1.92693	1.80749	2.21796	3.04805	2.53365	3.11949	2.58147	3.20915					4.7	1.81411	1.93119	2.0607	1.47352	1.59436	1.89464	2.06084	2.67017	1.98921	1.70545	1.64645	2.2579	1.72164	2.2101	1.72442	2.4244
				4.70667	2.05203	1.94725	2.63745	1.91388	2.23602	2.7586	2.68873	4.12572	2.09453	2.00596	2.48301	3.53664	2.795	3.61274	2.84391	3.63065					4.70667	1.99487	2.21663	2.41331	1.6021	1.78482	2.17465	2.24831	3.03111	2.16223	1.89272	1.8432	2.61983	1.89922	2.55955	1.89973	2.74283
				4.71333	2.30872	2.25851	3.08599	2.14891	2.5702	3.19231	3.0143	4.69513	2.34016	2.27545	2.84532	4.07855	3.18501	4.19104	3.22208	4.16363					4.71333	2.24441	2.57095	2.82374	1.79885	2.05156	2.51655	2.52055	3.44945	2.41579	2.14699	2.11215	3.02126	2.16424	2.96927	2.15234	3.14547
				4.72	2.6366	2.61355	3.56824	2.47547	2.99836	3.67972	3.43321	5.29549	2.6631	2.61145	3.30057	4.63048	3.7015	4.80952	3.71409	4.77269					4.72	2.56316	2.97511	3.265	2.07221	2.39332	2.90078	2.87084	3.89052	2.74917	2.46403	2.45009	3.43011	2.5152	3.40745	2.48101	3.6056
				4.72667	3.01769	2.98889	4.04472	2.89233	3.50093	4.18608	3.9266	5.87118	3.05342	2.99678	3.82492	5.14708	4.32052	5.4137	4.29599	5.41084					4.72667	2.93363	3.40237	3.70099	2.42116	2.79448	3.29995	3.28342	4.31347	3.15211	2.8276	2.83933	3.81279	2.93583	3.8355	2.86972	4.08769
				4.73333	3.42875	3.35182	4.47762	3.37681	4.04012	4.67045	4.45466	6.37358	3.48718	3.40468	4.37744	5.58916	4.9932	5.94963	4.92823	6.02345					4.73333	3.33324	3.81551	4.0971	2.82672	3.22487	3.68179	3.72498	4.68258	3.59989	3.21248	3.24948	4.14027	3.39292	4.21519	3.29205	4.5505
				4.74	3.83651	3.6761	4.83285	3.89319	4.57125	5.09772	4.9723	6.76404	3.92293	3.79981	4.91111	5.92445	5.65731	6.37906	5.56115	6.55906					4.74	3.72964	4.18465	4.42214	3.25898	3.64882	4.01861	4.15783	4.96945	4.04972	3.5853	3.64564	4.38864	3.84419	4.51943	3.71484	4.95513
				4.74667	4.20639	3.93962	5.09479	4.40097	5.05053	5.43749	5.43379	7.02207	4.32467	4.15516	5.38238	6.1411	6.25541	6.67798	6.1419	6.97682					4.74667	4.08922	4.48463	4.66182	3.68404	4.03139	4.28646	4.54373	5.15902	4.46444	3.92059	3.99547	4.54913	4.2506	4.73121	4.10278	5.27074
				4.75333	4.51231	4.12799	5.25408	4.85473	5.44132	5.67284	5.8044	7.14272	4.66201	4.44669	5.75958	6.23522	6.73701	6.83572	6.62462	7.25803					4.75333	4.38662	4.69906	4.80758	4.06388	4.34332	4.47199	4.85363	5.24766	4.81269	4.19566	4.27548	4.61885	4.57785	4.84297	4.42524	5.48318
				4.76	4.73798	4.23699	5.30973	5.22285	5.72223	5.80088	6.05926	7.13075	4.91305	4.65706	6.02067	6.21421	7.07295	6.86027	6.98298	7.39517					4.76	4.606	4.82313	4.8585	4.37203	4.56755	4.57292	5.06674	5.23886	5.07184	4.39416	4.46929	4.60329	4.80613	4.86036	4.66462	5.58678
				4.76667	4.87558	4.27098	5.27181	5.48577	5.88594	5.82564	6.19274	7.00184	5.06621	4.78258	6.15859	6.09367	7.25475	6.76281	7.20002	7.39404					4.76667	4.73977	4.86183	4.8238	4.59212	4.69822	4.59244	5.17836	5.14415	5.22995	4.51259	4.57167	4.514	4.92966	4.79131	4.8096	5.58593
				4.77333	4.92906	4.23514	5.15339	5.63451	5.93529	5.75398	6.21026	6.77656	5.12486	4.82047	6.18017	5.89259	7.28948	6.56624	7.27805	7.27363					4.77333	4.79176	4.82103	4.71544	4.71663	4.73762	4.53595	5.19301	4.97864	5.2905	4.54834	4.58769	4.36504	4.95326	4.65205	4.86173	5.49497
				4.78	4.90225	4.1385	4.972	5.67556	5.88025	5.60353	6.12132	6.48027	5.09508	4.77942	6.09896	5.62993	7.19171	6.29156	7.22825	7.05053					4.78	4.7657	4.71102	4.54947	4.75099	4.69368	4.41735	5.11864	4.76096	5.25975	4.50961	4.52741	4.17047	4.88682	4.45744	4.82846	5.32642
				4.78667	4.80399	3.99386	4.74267	5.61767	5.73449	5.38757	5.94509	6.13196	4.98666	4.67197	5.92857	5.32245	6.98375	5.96014	7.06695	6.74874					4.78667	4.67017	4.54637	4.33963	4.70253	4.57733	4.2471	4.97127	4.50507	5.14783	4.40823	4.40092	3.9427	4.74551	4.22264	4.72071	5.09843
				4.79333	4.64969	3.81531	4.47808	5.47502	5.51495	5.12433	5.70315	5.75204	4.81693	4.51253	5.68653	4.98674	6.6893	5.5916	6.81537	6.39296					4.79333	4.52017	4.34312	4.09752	4.58312	4.4021	4.03959	4.76896	4.22594	4.97261	4.25779	4.22125	3.69402	4.54543	3.96154	4.55266	4.82965
				4.8	4.4521	3.61376	4.19265	5.26446	5.24427	4.83013	5.41034	5.35823	4.60226	4.31049	5.39666	4.63909	6.33223	5.20274	6.49345	6.00131					4.8	4.32809	4.11369	3.83635	4.40686	4.18604	3.80766	4.52412	3.93662	4.75101	4.06715	4.00607	3.43649	4.3028	3.68604	4.33762	4.53377
				4.80667	4.22519	3.39948	3.90225	5.00388	4.93837	4.51679	5.08291	4.96558	4.35544	4.07967	5.07318	4.29078	5.9331	4.80891	6.12594	5.59044					4.80667	4.1075	3.86976	3.57063	4.18873	3.94186	3.56065	4.25032	3.64814	4.49621	3.84936	3.76594	3.17847	4.03159	3.40702	4.09212	4.22338
				4.81333	3.98081	3.17838	3.61433	4.711	4.61031	4.19911	4.74157	4.58329	4.08799	3.83244	4.73068	3.95111	5.51234	4.42562	5.73332	5.17701					4.81333	3.86992	3.61808	3.30718	3.94356	3.68	3.31022	3.96489	3.36728	4.22011	3.61609	3.5117	2.92686	3.74568	3.13546	3.82985	3.91104
				4.82	3.72842	2.96093	3.33686	4.39922	4.27506	3.88604	4.39707	4.22466	3.81457	3.57796	4.38202	3.63064	5.08836	4.061	5.32666	4.77506					4.82	3.62456	3.37054	3.05329	3.68257	3.4124	3.06342	3.67682	3.1038	3.93786	3.37597	3.25288	2.68946	3.45758	2.87714	3.5582	3.60739
				4.82667	3.4784	2.75096	3.0753	4.08278	3.94515	3.58427	4.06029	3.89367	3.5438	3.32586	4.03909	3.33177	4.67282	3.72163	4.92215	4.39196					4.82667	3.38151	3.13153	2.81395	3.41768	3.14906	2.82553	3.39521	2.86062	3.65834	3.13811	2.99831	2.46807	3.17522	2.6367	3.28799	3.31797
				4.83333	3.23558	2.55519	2.83408	3.77088	3.62928	3.30159	3.73904	3.59311	3.28259	3.08151	3.71322	3.05819	4.27961	3.41145	4.53303	4.03515					4.83333	3.14545	2.90867	2.59323	3.15659	2.89693	2.60269	3.12658	2.63981	3.38868	2.90755	2.75641	2.26541	2.90803	2.41694	3.02806	3.04841
				4.84	3.00463	2.37393	2.61374	3.471	3.33273	3.039	3.44019	3.32681	3.03389	2.85091	3.40899	2.81446	3.91531	3.13147	4.16656	3.71102					4.84	2.92094	2.70234	2.39162	2.90556	2.66022	2.39569	2.87668	2.44416	3.13195	2.68997	2.53058	2.08486	2.66048	2.21858	2.78326	2.80354
				4.84667	2.79113	2.20859	2.41638	3.19061	3.05922	2.80298	3.16856	3.09159	2.8037	2.63663	3.13007	2.59717	3.58237	2.8836	3.82661	3.42038					4.84667	2.71338	2.51413	2.21103	2.67085	2.4419	2.20963	2.64954	2.27135	2.89432	2.48779	2.32353	1.9239	2.43425	2.04297	2.55617	2.58397
				4.85333	2.59931	2.05923	2.24069	2.93359	2.81186	2.59195	2.9247	2.8876	2.59469	2.44208	2.87646	2.4044	3.28269	2.66861	3.52044	3.16426					4.85333	2.52691	2.3441	2.05027	2.4557	2.24446	2.04327	2.44563	2.12148	2.67855	2.30422	2.13527	1.7811	2.23061	1.89066	2.35165	2.39048
				4.86	2.42536	1.92565	2.08705	2.70065	2.59152	2.40455	2.70881	2.71498	2.40839	2.2667	2.65341	2.23765	3.01996	2.48172	3.24888	2.94017					4.86	2.3578	2.19204	1.90969	2.26071	2.06858	1.89554	2.2651	1.99466	2.48623	2.13874	1.96969	1.65758	2.05209	1.75825	2.17025	2.22119
				4.86667	2.26929	1.80846	1.95306	2.49312	2.39826	2.24139	2.51616	2.57052	2.24437	2.11083	2.45688	2.09344	2.7896	2.32306	3.01115	2.74844					4.86667	2.20608	2.05864	1.78709	2.08698	1.91432	1.76692	2.10401	1.88853	2.31691	1.99167	1.8238	1.55075	1.89556	1.64584	2.01144	2.07635
				4.87333	2.13044	1.70518	1.83477	2.31114	2.22983	2.09845	2.35114	2.45432	2.09967	1.97511	2.2867	1.96908	2.59086	2.19127	2.8083	2.58599					4.87333	2.0711	1.94107	1.67885	1.93465	1.77988	1.65424	1.96602	1.80315	2.16753	1.86361	1.69747	1.45863	1.76051	1.55247	1.87594	1.95362
				4.88	2.00789	1.6149	1.73183	2.15209	2.08315	1.97758	2.2088	2.36155	1.97044	1.85695	2.13632	1.86116	2.42079	2.07745	2.63708	2.45312					4.88	1.95196	1.83831	1.58466	1.80151	1.66279	1.55896	1.84699	1.735	2.03413	1.75212	1.58584	1.37869	1.64495	1.47183	1.76157	1.85324
				4.88667	1.90241	1.53536	1.64197	2.01299	1.95768	1.87652	2.08548	2.28805	1.85828	1.75356	2.00583	1.76649	2.27538	1.98372	2.49337	2.34862					4.88667	1.84942	1.74776	1.50243	1.68507	1.56264	1.47929	1.74387	1.681	1.91834	1.65457	1.48898	1.30856	1.54614	1.40543	1.66557	1.7743
				4.89333	1.80835	1.46276	1.5621	1.89444	1.84704	1.79081	1.98343	2.23282	1.76087	1.66166	1.89141	1.6841	2.15288	1.90463	2.37567	2.26405					4.89333	1.75798	1.66512	1.42935	1.58583	1.47433	1.41172	1.65854	1.64042	1.81778	1.56785	1.40404	1.24753	1.4629	1.34939	1.58694	1.71041
				4.9	1.72339	1.39631	1.49071	1.7911	1.75137	1.71503	1.8989	2.18783	1.67372	1.58031	1.79243	1.61043	2.04946	1.83634	2.28062	2.19852					4.9	1.67538	1.58948	1.36403	1.49932	1.39796	1.35198	1.58786	1.60737	1.72782	1.4911	1.33056	1.19295	1.39262	1.30101	1.52345	1.6609
				4.90667	1.6492	1.33749	1.42604	1.69699	1.66859	1.6478	1.82559	2.14991	1.59438	1.50802	1.70396	1.54312	1.96064	1.77691	2.20191	2.14504					4.90667	1.60326	1.52252	1.30485	1.42054	1.33189	1.29899	1.52656	1.57951	1.64591	1.42289	1.26489	1.14309	1.33227	1.2589	1.47087	1.6205
				4.91333	1.58299	1.28561	1.36719	1.61437	1.59462	1.58938	1.76671	2.11889	1.52238	1.44449	1.62409	1.48146	1.88178	1.72353	2.13572	2.10373					4.91333	1.5389	1.46346	1.251	1.35138	1.27284	1.25293	1.47732	1.55672	1.57158	1.36294	1.2056	1.09742	1.27868	1.22109	1.42666	1.58929
				4.92	1.52288	1.23918	1.31332	1.54065	1.52706	1.53742	1.7182	2.08988	1.45647	1.38498	1.55251	1.42626	1.81246	1.67625	2.07864	2.07128					4.92	1.48046	1.41061	1.20171	1.28967	1.21892	1.21197	1.43676	1.53541	1.50354	1.30679	1.15247	1.05653	1.23158	1.18759	1.38853	1.56478
				4.92667	1.46717	1.19589	1.26393	1.4729	1.46807	1.49042	1.67515	2.06297	1.39695	1.33163	1.48654	1.37529	1.7505	1.63463	2.02782	2.03882					4.92667	1.4263	1.36133	1.15652	1.23296	1.17183	1.17492	1.40076	1.51564	1.4421	1.25646	1.10349	1.01877	1.18948	1.1581	1.35458	1.54026
				4.93333	1.41706	1.15821	1.21861	1.41232	1.41548	1.4471	1.64047	2.03687	1.34304	1.28272	1.42752	1.32894	1.6963	1.59618	1.98209	2.00997					4.93333	1.37759	1.31844	1.11505	1.18225	1.12985	1.14077	1.37176	1.49646	1.38645	1.21031	1.05968	0.984436	1.15265	1.13086	1.32403	1.51846
				4.94	1.37333	1.12227	1.17827	1.35707	1.36826	1.4065	1.61156	2.0111	1.29231	1.23752	1.37208	1.28537	1.64626	1.5626	1.9396	1.9812					4.94	1.33508	1.27752	1.07814	1.136	1.09216	1.10877	1.34758	1.47753	1.33408	1.16766	1.01853	0.952161	1.11865	1.10707	1.29565	1.49673
				4.94667	1.33422	1.08891	1.14394	1.30783	1.32711	1.36623	1.58507	1.98284	1.24696	1.19612	1.32327	1.2456	1.6009	1.53127	1.89618	1.95209					4.94667	1.29706	1.23955	1.04673	1.09478	1.05931	1.07702	1.32543	1.45676	1.28726	1.1286	0.982295	0.922701	1.08782	1.08487	1.26665	1.47473
				4.95333	1.29987	1.06243	1.11529	1.26566	1.28924	1.33025	1.56175	1.95237	1.20732	1.15841	1.27897	1.21212	1.56087	1.50043	1.85391	1.92398					4.95333	1.26366	1.20941	1.02051	1.05948	1.02909	1.04866	1.30593	1.43438	1.24634	1.09301	0.949411	0.8979	1.06062	1.06302	1.23841	1.4535
				4.96	1.26716	1.03941	1.08998	1.22816	1.25485	1.29514	1.53955	1.91885	1.17223	1.12608	1.2394	1.1814	1.52493	1.46943	1.81058	1.89411					4.96	1.23186	1.1832	0.997351	1.02809	1.00164	1.02098	1.28737	1.40975	1.21012	1.06251	0.920037	0.875143	1.0362	1.04106	1.20946	1.43093
				4.96667	1.24136	1.01986	1.06891	1.19442	1.22633	1.2643	1.51906	1.88146	1.14154	1.09749	1.20779	1.15331	1.49091	1.43823	1.76977	1.86041					4.96667	1.20678	1.16095	0.978072	0.999845	0.97887	0.996667	1.27024	1.38228	1.17843	1.03553	0.896572	0.854335	1.01309	1.01896	1.1822	1.40547
				4.97333	1.21953	1.00099	1.0491	1.16467	1.19803	1.23585	1.49855	1.83947	1.11716	1.07213	1.18017	1.12932	1.45838	1.40681	1.72759	1.82548					4.97333	1.18556	1.13947	0.959945	0.974942	0.956281	0.974239	1.25308	1.35143	1.15327	1.01161	0.876069	0.836564	0.990981	0.996696	1.15403	1.37908
				4.98	1.20141	0.98319	1.02867	1.13923	1.17018	1.20874	1.47622	1.79098	1.09535	1.05204	1.1541	1.10872	1.42534	1.3711	1.68659	1.7867					4.98	1.16794	1.1192	0.941252	0.953646	0.934051	0.952868	1.23441	1.31581	1.13075	0.99265	0.856716	0.821304	0.96853	0.971397	1.12664	1.34979
				4.98667	1.18238	0.96972	1.00804	1.11462	1.14539	1.18319	1.45051	1.73839	1.07588	1.03458	1.13014	1.08751	1.39005	1.3336	1.6473	1.74433					4.98667	1.14944	1.10387	0.922375	0.933045	0.914263	0.932727	1.21291	1.27717	1.11065	0.976175	0.83893	0.805593	0.94455	0.944829	1.10039	1.31778
				4.99333	1.16319	0.95461	0.98768	1.09268	1.12054	1.15758	1.42156	1.6817	1.05653	1.01677	1.10772	1.06504	1.35287	1.29312	1.60773	1.69763					4.99333	1.13079	1.08667	0.903745	0.914679	0.894428	0.912538	1.18871	1.23552	1.09068	0.959371	0.822287	0.788948	0.919286	0.916149	1.07396	1.2825
				5	1.1441	0.93907	0.96674	1.06796	1.09329	1.13193	1.38759	1.62028	1.03735	1.0009	1.08373	1.04325	1.31308	1.25018	1.56649	1.64733					5	1.11223	1.06898	0.884585	0.893986	0.872676	0.892318	1.1603	1.1904	1.07088	0.944397	0.804479	0.772806	0.892248	0.885727	1.04641	1.2445
				5.00667	1.12419	0.92144	0.94363	1.04081	1.06344	1.10654	1.35046	1.55569	1.0167	0.98367	1.05731	1.01933	1.27024	1.2031	1.52388	1.59272					5.00667	1.09288	1.04891	0.863438	0.871259	0.84885	0.872302	1.12925	1.14294	1.04956	0.928139	0.784867	0.755087	0.863138	0.852372	1.01795	1.20324
				5.01333	1.1039	0.90316	0.92054	1.01257	1.03201	1.07892	1.30969	1.49245	0.99378	0.96418	1.02768	0.99509	1.2265	1.15646	1.47697	1.53384					5.01333	1.07315	1.0281	0.842311	0.847619	0.823762	0.850529	1.09516	1.09648	1.0259	0.90975	0.762872	0.737131	0.833416	0.819329	0.986614	1.15876
				5.02	1.08271	0.88617	0.89473	0.98342	1.00009	1.04995	1.26639	1.43193	0.97094	0.94465	0.99563	0.96696	1.17966	1.11067	1.4269	1.47648					5.02	1.05255	1.00876	0.818694	0.823218	0.798283	0.827691	1.05895	1.05202	1.00232	0.891322	0.73908	0.716293	0.801588	0.786887	0.953167	1.11543
				5.02667	1.05844	0.86832	0.87211	0.95342	0.96604	1.01986	1.22094	1.37519	0.94577	0.92434	0.96328	0.93843	1.13323	1.06936	1.37614	1.42089					5.02667	1.02896	0.988443	0.797996	0.798105	0.771104	0.803971	1.02095	1.01033	0.976338	0.872159	0.715066	0.695159	0.770039	0.75762	0.91926	1.07343
				5.03333	1.03525	0.84978	0.84874	0.92301	0.9337	0.98873	1.1748	1.32459	0.92005	0.89995	0.93115	0.91065	1.08924	1.03153	1.32731	1.36904					5.03333	1.00641	0.967338	0.776612	0.772649	0.74529	0.779431	0.982366	0.973158	0.949786	0.849145	0.691215	0.67458	0.740147	0.730818	0.886641	1.03426
				5.04	1.01295	0.83184	0.82899	0.89395	0.90055	0.9585	1.13111	1.28437	0.89426	0.87538	0.90149	0.88384	1.0484	1.00056	1.28012	1.32179					5.04	0.984734	0.946917	0.758541	0.748323	0.718829	0.7556	0.945832	0.943609	0.923163	0.825963	0.669198	0.65472	0.712396	0.708877	0.855118	0.998565
				5.04667	0.9892	0.81575	0.81006	0.86658	0.87072	0.93068	1.091	1.2553	0.87144	0.85331	0.87007	0.85807	1.01114	0.97701	1.23769	1.2817					5.04667	0.961646	0.928601	0.74122	0.725411	0.695019	0.733669	0.912292	0.922251	0.899605	0.805138	0.645874	0.635631	0.687078	0.692192	0.826775	0.968278
				5.05333	0.96917	0.80003	0.79329	0.84182	0.84618	0.90567	1.05859	1.23757	0.85067	0.83246	0.84338	0.834	0.97907	0.96372	1.20339	1.25546					5.05333	0.942174	0.910706	0.725875	0.704685	0.67543	0.713953	0.885191	0.909225	0.878164	0.785465	0.626061	0.6178	0.665286	0.682776	0.803863	0.948455
				5.06	0.95091	0.78612	0.78079	0.82016	0.82563	0.88517	1.02875	1.2304	0.83137	0.81303	0.81877	0.81682	0.95596	0.96234	1.17863	1.24157					5.06	0.924422	0.894872	0.714437	0.686553	0.659027	0.697793	0.860239	0.903958	0.85824	0.767132	0.607793	0.605074	0.649582	0.681798	0.787323	0.937961
				5.06667	0.9369	0.77415	0.77007	0.80457	0.81011	0.87068	1.008	1.23617	0.81463	0.79722	0.79848	0.80245	0.94216	0.96733	1.16473	1.24293					5.06667	0.910803	0.881246	0.704628	0.673503	0.646639	0.68637	0.842888	0.908197	0.840959	0.752215	0.592731	0.594429	0.640205	0.685334	0.778038	0.938989
				5.07333	0.92308	0.7649	0.76157	0.79137	0.80175	0.85955	0.9955	1.24928	0.8012	0.78373	0.78454	0.79251	0.93864	0.97742	1.16539	1.25899					5.07333	0.897368	0.870716	0.69685	0.662453	0.639966	0.677596	0.832435	0.917829	0.827095	0.739486	0.582383	0.587066	0.637813	0.692482	0.778479	0.951122
				5.08	0.91522	0.76076	0.7586	0.78411	0.7995	0.85458	0.99201	1.26988	0.79275	0.77334	0.77624	0.78745	0.94058	0.99123	1.17667	1.28674					5.08	0.889727	0.866003	0.694133	0.656376	0.63817	0.673678	0.829517	0.932963	0.818372	0.729683	0.576222	0.583318	0.639132	0.702266	0.786014	0.972086
				5.08667	0.90998	0.75699	0.75959	0.78265	0.8019	0.85541	0.99746	1.29292	0.78536	0.76552	0.77105	0.78726	0.94973	1.00908	1.19689	1.32285					5.08667	0.884633	0.861712	0.695039	0.655154	0.640086	0.674333	0.834074	0.94989	0.810743	0.722304	0.572369	0.583177	0.645349	0.714913	0.799521	0.999365
				5.09333	0.90738	0.75522	0.76378	0.78583	0.80787	0.86227	1.00849	1.31418	0.78199	0.76065	0.7701	0.79002	0.9604	1.02625	1.22371	1.36027					5.09333	0.882105	0.859697	0.698872	0.657816	0.644851	0.67974	0.843297	0.96551	0.807264	0.717709	0.571664	0.585221	0.652599	0.727077	0.817437	1.02763
				5.1	0.90687	0.75611	0.76945	0.79125	0.81677	0.87304	1.02323	1.33189	0.77979	0.76033	0.77326	0.79522	0.97525	1.04138	1.2523	1.39484					5.1	0.881609	0.86071	0.704061	0.662353	0.651955	0.688231	0.855623	0.978521	0.804993	0.717407	0.57401	0.589074	0.66269	0.737797	0.836535	1.05375
				5.10667	0.90936	0.76036	0.77792	0.8015	0.82936	0.88705	1.03964	1.34439	0.78441	0.76458	0.78138	0.80272	0.9905	1.05262	1.28185	1.4255					5.10667	0.88403	0.865548	0.711811	0.670933	0.662005	0.699275	0.869345	0.987705	0.809762	0.721417	0.580037	0.594629	0.673053	0.74576	0.856274	1.07691
				5.11333	0.91456	0.76693	0.78694	0.81248	0.842	0.90038	1.05544	1.35108	0.79178	0.77114	0.79132	0.81223	1.00476	1.06082	1.30734	1.4469					5.11333	0.889085	0.873027	0.720064	0.680124	0.672094	0.709783	0.882557	0.99262	0.817371	0.727607	0.587416	0.601674	0.682742	0.75157	0.873301	1.09308
				5.12	0.92289	0.77272	0.79792	0.82391	0.85379	0.91201	1.06932	1.35124	0.7996	0.77979	0.80376	0.82368	1.01728	1.06688	1.32467	1.45887					5.12	0.897183	0.879618	0.730111	0.689692	0.681505	0.718951	0.894163	0.992737	0.825443	0.735769	0.596651	0.610156	0.69125	0.755863	0.884878	1.10212
				5.12667	0.9317	0.77881	0.80629	0.83366	0.86459	0.92365	1.0787	1.34657	0.80945	0.79059	0.81801	0.83451	1.02645	1.06818	1.33785	1.4602					5.12667	0.905748	0.886551	0.73777	0.697854	0.690125	0.728127	0.902007	0.989306	0.835612	0.745959	0.607229	0.618178	0.697481	0.756784	0.893682	1.10313
				5.13333	0.93972	0.78518	0.81438	0.84345	0.87227	0.93387	1.08482	1.3398	0.81984	0.80215	0.83042	0.8446	1.03223	1.06653	1.34404	1.45585					5.13333	0.913544	0.893802	0.745172	0.706049	0.696256	0.736184	0.907125	0.984332	0.846337	0.756867	0.616441	0.625653	0.701408	0.755615	0.897817	1.09984
				5.14	0.94672	0.79101	0.82293	0.85324	0.87799	0.9427	1.0892	1.32765	0.82736	0.81266	0.84286	0.85329	1.0389	1.06424	1.34251	1.44471					5.14	0.920349	0.900438	0.752996	0.714244	0.700822	0.743145	0.910787	0.975406	0.8541	0.766783	0.625675	0.63209	0.705941	0.753992	0.896795	1.09143
				5.14667	0.95257	0.79524	0.82634	0.86098	0.88226	0.94748	1.09111	1.31319	0.83476	0.82474	0.85348	0.86345	1.04294	1.05753	1.33659	1.42806					5.14667	0.926036	0.905253	0.756116	0.720724	0.70423	0.746913	0.912384	0.964782	0.86174	0.778181	0.633559	0.639616	0.708686	0.749239	0.89284	1.07885
				5.15333	0.95771	0.79647	0.82844	0.86602	0.88636	0.95099	1.0907	1.29702	0.83947	0.8341	0.86398	0.87469	1.04256	1.05102	1.32684	1.4071					5.15333	0.931033	0.906654	0.758038	0.724943	0.707503	0.74968	0.912041	0.952902	0.866602	0.787013	0.641353	0.647942	0.708428	0.744626	0.886327	1.06301
				5.16	0.96334	0.79814	0.83077	0.86651	0.88778	0.9527	1.08692	1.27729	0.84339	0.84236	0.87472	0.8831	1.04314	1.04003	1.3155	1.38316					5.16	0.936506	0.908555	0.76017	0.725353	0.708636	0.751028	0.908881	0.938407	0.870649	0.794807	0.649326	0.654172	0.708822	0.73684	0.878752	1.04493
				5.16667	0.96752	0.80039	0.83174	0.86695	0.88683	0.9523	1.07954	1.25513	0.84739	0.84868	0.87997	0.89079	1.0406	1.02886	1.30275	1.35768					5.16667	0.94057	0.911116	0.761057	0.725721	0.707878	0.750712	0.902709	0.922126	0.874778	0.80077	0.653223	0.659869	0.707096	0.728926	0.870235	1.02568
				5.17333	0.96855	0.80171	0.83049	0.86765	0.88386	0.95182	1.06968	1.2332	0.84996	0.85383	0.88416	0.89642	1.035	1.019	1.2862	1.33101					5.17333	0.941571	0.912618	0.759913	0.726307	0.705507	0.750334	0.894464	0.906015	0.877431	0.805629	0.656333	0.664039	0.703291	0.721941	0.85918	1.00553
				5.18	0.97112	0.80124	0.82943	0.86763	0.88123	0.94907	1.05916	1.2129	0.85082	0.85595	0.88635	0.9	1.02927	1.01019	1.26957	1.30405					5.18	0.944069	0.912083	0.758943	0.72629	0.703408	0.748166	0.885668	0.891101	0.878319	0.807629	0.657959	0.666691	0.699397	0.715699	0.848071	0.985163
				5.18667	0.97268	0.79883	0.82884	0.86669	0.87946	0.94407	1.04747	1.19647	0.85189	0.85821	0.88858	0.90258	1.02403	1.00724	1.25501	1.279					5.18667	0.945586	0.90934	0.758404	0.725503	0.701995	0.744225	0.875892	0.87903	0.879423	0.809762	0.659615	0.668602	0.695836	0.713609	0.838345	0.966238
				5.19333	0.97609	0.80019	0.82887	0.86977	0.87943	0.93886	1.03711	1.18469	0.85216	0.86208	0.89091	0.90402	1.02128	1.01261	1.24328	1.25973					5.19333	0.948901	0.910888	0.758431	0.728082	0.701971	0.740118	0.867229	0.870375	0.879702	0.813413	0.661344	0.669669	0.693968	0.717414	0.830509	0.951681
				5.2	0.98326	0.80225	0.83066	0.87965	0.88338	0.93951	1.03446	1.18222	0.85314	0.86736	0.89934	0.90813	1.02605	1.03221	1.24293	1.25005					5.2	0.955871	0.913233	0.760069	0.736352	0.705124	0.74063	0.865014	0.86856	0.880714	0.818395	0.667602	0.672714	0.697209	0.7313	0.830275	0.944368
				5.20667	1.004	0.80576	0.83919	0.90316	0.89646	0.94225	1.04031	1.19555	0.85731	0.88173	0.91757	0.91795	1.04241	1.0756	1.26423	1.25474					5.20667	0.976034	0.917229	0.767874	0.756032	0.715564	0.74279	0.869905	0.878354	0.885018	0.831954	0.681135	0.679988	0.708326	0.762041	0.844504	0.947911
				5.21333	1.04066	0.81419	0.85728	0.95004	0.9291	0.95821	1.06252	1.23372	0.86943	0.9122	0.95503	0.94028	1.08051	1.1615	1.316	1.28428					5.21333	1.01167	0.926825	0.784427	0.795275	0.741618	0.755371	0.888477	0.906397	0.89753	0.860704	0.708942	0.696529	0.734215	0.822899	0.879086	0.970227
				5.22	1.10907	0.83299	0.89573	1.0352	0.99512	0.99802	1.1161	1.30928	0.89348	0.9685	1.02716	0.97989	1.15659	1.31248	1.41999	1.35533					5.22	1.07818	0.948226	0.819609	0.866563	0.794316	0.786754	0.933281	0.96191	0.922358	0.913826	0.762486	0.725871	0.785912	0.929866	0.948551	1.0239
				5.22667	1.22713	0.87192	0.96406	1.1817	1.11281	1.07485	1.21899	1.4471	0.94321	1.06983	1.1524	1.05761	1.29427	1.56215	1.60607	1.49252					5.22667	1.19295	0.992541	0.882132	0.989197	0.888258	0.847321	1.01932	1.06316	0.973695	1.00944	0.855455	0.783444	0.879467	1.10675	1.07285	1.12755
				5.23333	1.42843	0.94189	1.07924	1.4258	1.31013	1.21554	1.40075	1.6781	1.03012	1.24663	1.36372	1.19402	1.5287	1.96525	1.92151	1.7267					5.23333	1.38864	1.07219	0.987524	1.19353	1.04576	0.958229	1.1713	1.23288	1.06341	1.17625	1.01232	0.884492	1.03876	1.39234	1.28357	1.30446
				5.24	1.75931	1.05979	1.27114	1.82205	1.63599	1.46038	1.7124	2.05142	1.17446	1.54578	1.71264	1.42989	1.91995	2.603	2.43652	2.1178					5.24	1.7103	1.2064	1.16312	1.52523	1.30587	1.15124	1.43191	1.50715	1.21242	1.45852	1.27133	1.05922	1.30462	1.84417	1.62759	1.59992
				5.24667	2.29898	1.26074	1.588	2.46113	2.16454	1.87137	2.22679	2.64422	1.41	2.04018	2.28219	1.82363	2.56033	3.60553	3.26524	2.75044					5.24667	2.23494	1.43515	1.45305	2.0602	1.72776	1.47523	1.86204	1.94267	1.45557	1.92501	1.69413	1.35089	1.73976	2.55445	2.18118	2.07786
				5.25333	3.16709	1.59317	2.09576	3.47665	3.01342	2.55433	3.06525	3.58273	1.78937	2.85413	3.19864	2.47456	3.58914	5.15627	4.57886	3.76433					5.25333	3.07887	1.81357	1.91766	2.91029	2.40535	2.01362	2.56316	2.63218	1.8472	2.69301	2.37443	1.83307	2.43885	3.65311	3.05867	2.84382
				5.26	4.54506	2.13466	2.91042	5.06066	4.34987	3.6678	4.40769	5.04055	2.39665	4.16828	4.64611	3.53448	5.21747	7.48625	6.62412	5.35947					5.26	4.41846	2.42997	2.66309	4.23626	3.47212	2.89138	3.6857	3.70322	2.47411	3.93297	3.44892	2.61823	3.54531	5.30386	4.4249	4.04889
				5.26667	6.65617	3.00912	4.18667	7.45213	6.4001	5.44815	6.49256	7.24294	3.3537	6.21317	6.87751	5.22901	7.71527	10.8495	9.70597	7.79313					5.26667	6.47076	3.4254	3.83088	6.23815	5.10863	4.29486	5.42907	5.32129	3.46209	5.86242	5.10534	3.87348	5.24259	7.68662	6.48357	5.88743
				5.27333	9.73313	4.38419	6.13263	10.8964	9.42224	8.18303	9.58528	10.4504	4.82273	9.25104	10.1776	7.84861	11.393	15.4768	14.1453	11.353					5.27333	9.46201	4.9907	5.61147	9.12138	7.52094	6.45081	8.01519	7.67778	4.9786	8.72879	7.55505	5.814	7.74165	10.965	9.44905	8.5768
				5.28	13.9665	6.46706	8.97372	15.587	13.6522	12.1749	13.9243	14.9004	6.99841	13.4973	14.8141	11.711	16.5296	21.506	20.1989	16.2899					5.28	13.5774	7.36171	8.21112	13.0479	10.8973	9.59768	11.6435	10.9471	7.2246	12.7353	10.9969	8.67516	11.232	15.2366	13.4929	12.3064
				5.28667	19.4139	9.45567	12.9094	21.5964	19.23	17.6596	19.6404	20.7383	10.0644	19.0432	20.9485	17.082	23.2895	28.9059	27.9597	22.7305					5.28667	18.8731	10.7638	11.8123	18.0782	15.3496	13.9213	16.4232	15.2361	10.3896	17.9681	15.5506	12.6538	15.8254	20.4793	18.677	17.1721
				5.29333	25.939	13.4824	18.0373	28.7959	26.1324	24.6995	26.6878	27.9574	14.1438	25.7779	28.5526	24.0827	31.6339	37.4424	37.2727	30.5995					5.29333	25.2164	15.3476	16.5045	24.105	20.8592	19.471	22.3163	20.5399	14.6009	24.3226	21.1953	17.8397	21.4955	26.5272	24.8981	23.1168
				5.3	33.1857	18.5389	24.2922	36.8287	34.1115	33.1034	34.7684	36.3334	19.2355	33.342	37.3448	32.5838	41.2542	46.6486	47.6757	39.557					5.3	32.2613	21.1036	22.2278	30.8292	27.2282	26.0959	29.0732	26.6936	19.8572	31.4598	27.7219	24.137	28.0325	33.0496	31.8473	29.8839
				5.30667	40.5939	24.4268	31.4074	45.1204	42.6822	42.3836	43.3399	45.4	25.1747	41.1507	46.7757	42.1442	51.5602	55.8751	58.4271	48.9991					5.30667	39.4631	27.806	28.7383	37.7702	34.0694	33.4116	36.2407	33.3547	25.9884	38.8276	34.7228	31.2191	35.0356	39.5864	39.0292	37.017
				5.31333	47.5062	30.7575	38.9181	52.9759	51.1764	51.7995	51.6986	54.5041	31.6221	48.4996	56.0935	52.0437	61.7414	64.3804	68.6084	58.1439					5.31333	46.1829	35.0125	35.6107	44.346	40.8496	40.8343	43.2302	40.0434	32.6442	45.7617	41.6396	38.5523	41.9538	45.6122	45.8303	43.9256
				5.32	53.2942	36.9999	46.2164	59.71	58.8609	60.4842	59.0989	62.8928	38.0921	54.7078	64.4775	61.4043	70.9015	71.465	77.2934	66.1758					5.32	51.8097	42.1185	42.2889	49.983	46.9834	47.6806	49.4184	46.2064	39.3232	51.6194	47.8632	45.4863	48.1781	50.6315	51.6319	49.9935
				5.32667	57.4992	42.5823	52.667	64.7842	65.0891	67.6278	64.9086	69.8635	44.0473	59.2617	71.1958	69.3519	78.2392	76.6041	83.741	72.4077					5.32667	55.8976	48.4731	48.1912	54.2307	51.9548	53.312	54.2764	51.3277	45.4709	55.9162	52.8504	51.3736	53.1641	54.2725	55.9389	54.7014
				5.33333	59.8964	47.0188	57.7395	67.8955	69.4116	72.6524	68.7278	74.8949	48.9935	61.904	75.7574	75.2135	83.2174	79.5358	87.5504	76.416					5.33333	58.228	53.5234	52.8327	56.8351	55.4052	57.273	57.47	55.0242	50.577	58.4093	56.2365	55.7157	56.5469	56.3495	58.4836	57.7295
				5.34	60.5034	49.9974	61.1037	69.0031	71.6465	75.3168	70.4424	77.7292	52.5778	62.6453	77.9805	78.6383	85.6356	80.2631	88.6841	78.0902					5.34	58.8181	56.914	55.911	57.7623	57.189	59.3734	58.9038	57.1065	54.2772	59.1088	57.8868	58.2527	58.19	56.8648	59.2409	58.9943
				5.34667	59.5154	51.4219	62.6542	68.2746	71.8663	75.695	70.1813	78.3835	54.6291	61.6938	77.975	79.6294	85.6176	79.0136	87.4183	77.5995					5.34667	57.8576	58.5356	57.3297	57.1524	57.3645	59.6715	58.6855	57.5872	56.3947	58.211	57.8828	58.9869	58.1778	55.9795	58.3953	58.6236
				5.35333	57.2377	51.3731	62.4967	66.0203	70.326	74.0944	68.2441	77.0888	55.1581	59.3746	76.0559	78.4594	83.5093	76.1439	84.2068	75.2912					5.35333	55.6433	58.4801	57.1857	55.2654	56.135	58.4098	57.0656	56.6361	56.9408	56.0227	56.4582	58.1202	56.7452	53.9464	56.25	56.8798
				5.36	54.0077	50.0637	60.876	62.6056	67.3813	70.9364	65.0075	74.2018	54.3181	56.0431	72.6353	75.5447	79.771	72.0525	79.5532	71.5877					5.36	52.5033	56.9895	55.7026	52.4069	53.7845	55.9202	54.3592	54.515	56.0736	52.8793	53.9189	55.9611	54.205	51.0478	53.1414	54.0819
				5.36667	50.1483	47.7689	58.106	58.3901	63.4126	66.6542	60.8517	70.1271	52.3535	52.0387	68.1442	71.3433	74.8682	67.1285	73.9429	66.9117					5.36667	48.7514	54.3772	53.168	48.8781	50.6167	52.5445	50.8841	51.5214	54.0456	49.101	50.5851	52.8488	50.8735	47.5592	49.3937	50.5494
				5.37333	45.941	44.7782	54.5159	53.698	58.7786	61.6518	56.1266	65.249	49.5383	47.6584	62.9732	66.2813	69.2278	61.7182	67.7878	61.6443					5.37333	44.6613	50.9728	49.883	44.9505	46.9178	48.601	46.933	47.9375	51.1394	44.9679	46.7466	49.0991	47.0408	43.7261	45.2822	46.57
				5.38	41.6214	41.3533	50.4065	48.798	53.7868	56.2758	51.1263	59.916	46.1386	43.1492	57.4551	60.733	63.2065	56.1152	61.426	56.1007					5.38	40.462	47.0741	46.1229	40.8487	42.9332	44.363	42.7517	44.0194	47.6298	40.7133	42.6503	44.9891	42.9493	39.7565	41.0324	42.382
				5.38667	37.3797	37.7148	46.0349	43.9169	48.6942	50.8038	46.0977	54.414	42.4032	38.7114	51.8699	55.0082	57.1032	50.5559	55.1322	50.5425					5.38667	36.3385	42.9322	42.1228	36.7627	38.8682	40.0494	38.5468	39.9772	43.7737	36.526	38.5043	40.7483	38.8021	35.8178	36.8282	38.183
				5.39333	33.3568	34.0502	41.6207	39.2344	43.7077	45.4604	41.2316	48.9752	38.538	34.4941	46.4368	49.356	51.1542	45.2238	49.1131	45.1705					5.39333	32.4276	38.7607	38.0837	32.843	34.8879	35.8371	34.4778	35.9814	39.7835	32.5468	34.4712	36.5614	34.7597	32.0402	32.8075	34.1247
				5.4	29.641	30.5072	37.3329	34.8738	38.9797	40.4145	36.6654	43.7785	34.7112	30.5948	41.3152	43.9607	45.533	40.2439	43.519	40.1324					5.4	28.8153	34.7276	34.1602	29.1927	31.114	31.8593	30.6595	32.1634	35.8331	28.8676	30.6692	32.5647	30.94	28.512	29.0706	30.3186
				5.40667	26.2847	27.1831	33.2928	30.9082	34.6138	35.7767	32.4915	38.9517	31.0552	27.0724	36.6091	38.9611	40.3582	35.6991	38.4451	35.5252					5.40667	25.5526	30.9436	30.4635	25.8731	27.6291	28.2033	27.1694	28.6173	32.0589	25.5441	27.1758	28.8612	27.4237	25.2921	25.6813	26.838
				5.41333	23.3066	24.1448	29.5813	27.3729	30.6683	31.6079	28.7542	34.5691	27.6553	23.9489	32.3754	34.4376	35.6981	31.6338	33.9334	31.4018					5.41333	22.6574	27.485	27.0674	22.9137	24.4797	24.917	24.0442	25.3974	28.5491	22.597	24.033	25.5103	24.2571	22.4119	22.6674	23.7229
				5.42	20.6946	21.4197	26.244	24.2655	27.1664	27.9281	25.461	30.661	24.5654	21.2151	28.6311	30.4236	31.5741	28.0564	29.9825	27.7719					5.42	20.1182	24.3829	24.0137	20.3126	21.6845	22.0162	21.2904	22.5262	25.3594	20.0175	21.2536	22.5368	21.4548	19.8774	20.0283	20.9807
				5.42667	18.4223	19.0143	23.2919	21.559	24.0968	24.7164	22.5867	27.2258	21.813	18.8391	25.3649	26.9112	27.9728	24.9374	26.5621	24.6139					5.42667	17.9091	21.6448	21.3125	18.047	19.2344	19.4844	18.887	20.0024	22.518	17.7756	18.829	19.9349	19.0077	17.6677	17.7435	18.5949
				5.43333	16.4434	16.9096	20.7081	19.2137	21.4321	21.9316	20.0932	24.2319	19.3923	16.7805	22.5344	23.8618	24.8484	22.2354	23.6123	21.8853					5.43333	15.9854	19.2489	18.9482	16.0837	17.1073	17.289	16.8019	17.8028	20.019	15.8332	16.7278	17.676	16.8847	15.7533	15.773	16.5336
				5.44	14.7171	15.077	18.4602	17.1764	19.1249	19.5166	17.9333	21.6322	17.2841	14.9912	20.0861	21.2202	22.1475	19.9017	21.0677	19.5326					5.44	14.3071	17.1627	16.8914	14.3783	15.2658	15.3852	14.9958	15.8928	17.8427	14.1449	14.9104	15.7192	15.0494	14.1	14.0732	14.7562
				5.44667	13.2011	13.4802	16.5052	15.3971	17.1223	17.4131	16.0522	19.3739	15.4544	13.425	17.9608	18.9274	19.8062	17.8747	18.8634	17.4961					5.44667	12.8334	15.3451	15.1025	12.8888	13.6672	13.727	13.4228	14.2338	15.9539	12.6671	13.3327	14.0208	13.4585	12.6638	12.6007	13.2177
				5.45333	11.8598	12.0822	14.7986	13.8337	15.3737	15.5688	14.4009	17.4017	13.865	12.0421	16.105	16.9221	17.7632	16.1039	16.9352	15.7205					5.45333	11.5294	13.7536	13.5409	11.5802	12.2715	12.2731	12.042	12.7848	14.3131	11.3623	11.9551	12.5354	12.0702	11.4093	11.3127	11.8762
				5.46	10.6617	10.8461	13.2976	12.4441	13.8332	13.9379	12.9375	15.6604	12.4799	10.8116	14.4704	15.153	15.9644	14.5412	15.233	14.1571					5.46	10.3648	12.3466	12.1675	10.4169	11.0418	10.9875	10.8183	11.5055	12.8833	10.2012	10.7417	11.2249	10.8479	10.3021	10.1756	10.6951
				5.46667	9.58552	9.7441	11.9655	11.1984	12.466	12.482	11.6294	14.1117	11.2632	9.70622	13.0147	13.578	14.3628	13.1459	13.7133	12.7651					5.46667	9.31852	11.0921	10.9487	9.37418	9.95049	9.83975	9.72448	10.3677	11.6272	9.15828	9.66111	10.0581	9.75964	9.31358	9.16045	9.6436
				5.47333	8.617	8.75886	10.7729	10.0736	11.2413	11.1747	10.4518	12.719	10.1823	8.71183	11.7075	12.1622	12.9265	11.8884	12.3454	11.515					5.47333	8.37697	9.97056	9.85743	8.43261	8.9729	8.80915	8.73981	9.34449	10.5114	8.22002	8.69078	9.00937	8.78364	8.42269	8.24673	8.69917
				5.48	7.7435	7.87395	9.69737	9.05727	10.1364	9.99825	9.38698	11.4602	9.21282	7.81466	10.5292	10.8875	11.6282	10.7469	11.1053	10.383					5.48	7.5278	8.96323	8.87327	7.58181	8.09098	7.88177	7.84938	8.41966	9.51058	7.3735	7.8161	8.06511	7.90146	7.61397	7.41831	7.844
				5.48667	6.95579	7.0726	8.72446	8.13569	9.1345	8.93735	8.42272	10.3195	8.33885	7.00371	9.46222	9.73462	10.4528	9.70848	9.98217	9.35437					5.48667	6.76204	8.05102	7.98304	6.81036	7.29126	7.04545	7.04306	7.58163	8.60836	6.60833	7.02404	7.21109	7.10273	6.87826	6.66808	7.06689
				5.49333	6.24643	6.34729	7.84217	7.30241	8.2246	7.98114	7.55235	9.28095	7.54553	6.27453	8.49613	8.69114	9.38526	8.76109	8.96316	8.42081					5.49333	6.07244	7.22537	7.17573	6.11282	6.56497	6.29165	6.31526	6.81858	7.7894	5.92032	6.30688	6.43812	6.37736	6.20705	5.98738	6.36162
				5.5	5.6106	5.69499	7.0398	6.54857	7.40038	7.11995	6.76787	8.33814	6.82414	5.61973	7.62198	7.75303	8.41651	7.89827	8.04082	7.57189					5.5	5.45432	6.48283	6.44154	5.48179	5.90707	5.61276	5.65928	6.12591	7.0447	5.30248	5.65798	5.7432	5.71908	5.59576	5.37126	5.72029
				5.50667	5.04356	5.10848	6.31574	5.87038	6.6561	6.35019	6.06061	7.48423	6.16944	5.03478	6.8327	6.91163	7.54183	7.11375	7.21259	6.80377					5.50667	4.90307	5.81519	5.77902	4.91408	5.31297	5.00595	5.06787	5.49856	6.36884	4.75055	5.07208	5.11991	5.12473	5.03995	4.818	5.14
				5.51333	4.54139	4.58547	5.66489	5.26386	5.98459	5.66358	5.42934	6.71381	5.57288	4.51813	6.12562	6.16154	6.7536	6.4052	6.46444	6.11129					5.51333	4.41489	5.21982	5.18348	4.40636	4.77697	4.46469	4.54	4.93254	5.753	4.26307	4.5472	4.56427	4.58912	4.53795	4.31824	4.61686
				5.52	4.09648	4.1176	5.08143	4.72653	5.38158	5.05804	4.86901	6.02384	5.03489	4.0599	5.49386	5.49536	6.04875	5.76458	5.79758	5.49244					5.52	3.98237	4.68723	4.6496	3.95656	4.29564	3.98733	4.07146	4.42563	5.19762	3.83071	4.07823	4.07079	4.11017	4.08409	3.87278	4.14934
				5.52667	3.70685	3.7044	4.56198	4.24871	4.84301	4.52566	4.37363	5.40975	4.55052	3.65398	4.92923	4.9076	5.4207	5.19112	5.20505	4.94156					5.52667	3.6036	4.21687	4.17429	3.55658	3.86575	3.56765	3.65722	3.97447	4.69759	3.4477	3.65909	3.63539	3.68341	3.6778	3.47697	3.73317
				5.53333	3.3652	3.33873	4.10162	3.8285	4.36058	4.0592	3.93555	4.86507	4.11417	3.29955	4.4306	4.38986	4.8634	4.678	4.68245	4.45253					5.53333	3.27146	3.80061	3.75306	3.20483	3.48066	3.19993	3.2909	3.5743	4.24714	3.11328	3.28894	3.25187	3.30472	3.31427	3.12787	3.36373
				5.54	3.0669	3.01972	3.69666	3.45892	3.93318	3.65013	3.55265	4.38481	3.72364	2.98941	3.99075	3.93819	4.37208	4.22108	4.22236	4.01819					5.54	2.98147	3.43747	3.38251	2.89545	3.13951	2.87745	2.97072	3.22146	3.84399	2.82065	2.96243	2.91728	2.97086	2.99055	2.82053	3.0356
				5.54667	2.80364	2.74115	3.33922	3.13456	3.5582	3.29473	3.21705	3.96248	3.3789	2.71957	3.60488	3.54449	3.94063	3.81875	3.81998	3.63734					5.54667	2.72554	3.12036	3.05545	2.62393	2.8402	2.59729	2.69009	2.91118	3.48811	2.56604	2.67599	2.62564	2.67769	2.70551	2.55174	2.74788
				5.55333	2.57481	2.49672	3.02791	2.85168	3.22668	2.98653	2.92465	3.59394	3.07332	2.4843	3.26683	3.2028	3.56264	3.46013	3.46664	3.30159					5.55333	2.50309	2.84212	2.77059	2.38713	2.57557	2.35433	2.44559	2.64042	3.17265	2.34405	2.42505	2.37253	2.42084	2.45143	2.31571	2.49423
				5.56	2.37719	2.28376	2.75386	2.60347	2.93527	2.71854	2.66981	3.27073	2.80364	2.28037	2.96985	2.90646	3.23251	3.14558	3.15906	3.01207					5.56	2.31097	2.5997	2.51983	2.17936	2.34297	2.14307	2.23249	2.40296	2.89425	2.15164	2.20459	2.15301	2.19652	2.22858	2.11025	2.27551
				5.56667	2.20365	2.09887	2.51667	2.38729	2.681	2.48666	2.44727	2.98624	2.56598	2.10419	2.71082	2.65058	2.94433	2.87011	2.88974	2.75726					5.56667	2.14227	2.38923	2.3028	1.99839	2.14	1.96027	2.0464	2.19395	2.64891	1.9854	2.01231	1.96346	2.0007	2.03341	1.93034	2.08301
				5.57333	2.05392	1.93994	2.31233	2.19855	2.45939	2.28603	2.25484	2.73825	2.35541	1.95046	2.48499	2.42871	2.69163	2.62921	2.65661	2.53573					5.57333	1.99671	2.20831	2.11582	1.8404	1.96311	1.80211	1.88549	2.01175	2.43154	1.84035	1.84467	1.79911	1.82898	1.86274	1.77461	1.91565
				5.58	1.92077	1.79918	2.13371	2.03558	2.26522	2.11294	2.08544	2.52108	2.17108	1.81672	2.28652	2.23717	2.47191	2.4176	2.45342	2.34181					5.58	1.86727	2.04808	1.95238	1.70398	1.80812	1.66566	1.74384	1.8522	2.24125	1.71416	1.69734	1.65722	1.67968	1.71282	1.63888	1.76915
				5.58667	1.80425	1.67847	1.97724	1.89264	2.09483	1.96185	1.93761	2.33313	2.00906	1.69907	2.11476	2.07272	2.28192	2.23329	2.27446	2.17174					5.58667	1.75399	1.91067	1.80921	1.58432	1.67212	1.54656	1.62023	1.71412	2.07399	1.60315	1.56984	1.5354	1.55058	1.58224	1.51934	1.64067
				5.59333	1.70472	1.57398	1.84178	1.76573	1.9442	1.82871	1.80918	2.16949	1.86822	1.59494	1.96553	1.92796	2.11668	2.07254	2.11788	2.02374					5.59333	1.65724	1.79172	1.68526	1.47809	1.55188	1.4416	1.51283	1.59389	1.9286	1.5049	1.45906	1.42817	1.4383	1.46835	1.41474	1.52886
				5.6	1.61534	1.48216	1.72525	1.65488	1.81273	1.71289	1.69916	2.02644	1.74472	1.50368	1.83233	1.80011	1.97253	1.92946	1.98216	1.8942					5.6	1.57034	1.6872	1.57863	1.38529	1.44694	1.3503	1.42083	1.4888	1.80111	1.41879	1.36018	1.33346	1.34035	1.36698	1.32408	1.431
				5.60667	1.53741	1.40142	1.62131	1.55797	1.69685	1.6128	1.60096	1.89993	1.63699	1.42556	1.71588	1.68966	1.84579	1.80287	1.86427	1.78145					5.60667	1.49459	1.59529	1.48353	1.30417	1.35444	1.27139	1.33872	1.39585	1.6899	1.34508	1.27374	1.25165	1.25423	1.2773	1.24533	1.34582
				5.61333	1.46612	1.33126	1.53084	1.47115	1.59333	1.52411	1.5142	1.7882	1.54165	1.3543	1.6139	1.59341	1.73297	1.69307	1.75822	1.68149					5.61333	1.42528	1.51543	1.40075	1.2315	1.27181	1.20148	1.26617	1.31377	1.59148	1.27785	1.19804	1.18035	1.17757	1.19951	1.17449	1.27031
				5.62	1.40158	1.26919	1.45027	1.39477	1.50151	1.44417	1.43799	1.69009	1.45563	1.28957	1.52132	1.50833	1.63366	1.5971	1.66273	1.59325					5.62	1.36254	1.44477	1.32702	1.16756	1.19852	1.13846	1.20244	1.24169	1.50268	1.21677	1.12931	1.11732	1.11008	1.13151	1.1107	1.20364
				5.62667	1.3462	1.21475	1.37969	1.32624	1.41951	1.37472	1.36912	1.60291	1.38024	1.23269	1.43966	1.43144	1.54671	1.51106	1.57897	1.51511					5.62667	1.3087	1.3828	1.26244	1.11019	1.13307	1.08371	1.14486	1.17764	1.42485	1.1631	1.06869	1.06036	1.051	1.07056	1.05475	1.14461
				5.63333	1.29546	1.16555	1.31772	1.26392	1.34713	1.31202	1.3051	1.52616	1.31302	1.1814	1.36651	1.36414	1.46756	1.43414	1.50216	1.44425					5.63333	1.25937	1.32679	1.20574	1.05802	1.07529	1.03429	1.09132	1.12125	1.35546	1.11471	1.01439	1.01051	0.997219	1.01606	1.00344	1.09108
				5.64	1.24787	1.12007	1.2594	1.20789	1.28162	1.25462	1.24941	1.45714	1.25404	1.13633	1.30104	1.30158	1.39745	1.36532	1.43272	1.37863					5.64	1.21311	1.27502	1.15237	1.01112	1.023	0.989036	1.04475	1.07054	1.29457	1.07218	0.965794	0.964169	0.949578	0.967302	0.957055	1.04151
				5.64667	1.20671	1.08012	1.20758	1.1599	1.22505	1.20284	1.19894	1.394	1.20115	1.09424	1.24284	1.24647	1.33307	1.30221	1.37149	1.32139					5.64667	1.1731	1.22954	1.10496	0.970949	0.977849	0.948217	1.00255	1.02415	1.23997	1.03247	0.92259	0.923345	0.905832	0.922589	0.916153	0.998263
				5.65333	1.16915	1.04483	1.16219	1.11336	1.17196	1.15454	1.15145	1.33735	1.15261	1.05544	1.18984	1.19603	1.27396	1.24593	1.31523	1.26957					5.65333	1.13658	1.18937	1.06342	0.93199	0.935472	0.910141	0.96284	0.982532	1.18986	0.995858	0.883247	0.885981	0.865666	0.882716	0.878572	0.959114
				5.66	1.13523	1.00973	1.12177	1.07193	1.12358	1.11098	1.10975	1.28682	1.10887	1.01926	1.14172	1.15031	1.22158	1.1946	1.26516	1.22242					5.66	1.10361	1.14942	1.02644	0.897309	0.896854	0.875802	0.927971	0.945409	1.14471	0.96172	0.847527	0.852113	0.830073	0.84635	0.845125	0.923494
				5.66667	1.10222	0.97748	1.08393	1.03511	1.07887	1.0703	1.07013	1.24102	1.06896	0.98745	1.09581	1.10769	1.1736	1.14794	1.21999	1.17864					5.66667	1.07152	1.1127	0.991815	0.866487	0.861166	0.843734	0.894841	0.91176	1.10351	0.931706	0.813446	0.820541	0.79747	0.813292	0.814952	0.89042
				5.67333	1.07227	0.94819	1.04843	1.00082	1.03949	1.03173	1.0354	1.19712	1.03338	0.95673	1.05394	1.07003	1.13109	1.10428	1.17619	1.1388					5.67333	1.0424	1.07936	0.959332	0.837783	0.829733	0.813328	0.8658	0.879507	1.06678	0.90272	0.782365	0.792644	0.768585	0.78236	0.785693	0.860322
				5.68	1.04433	0.92211	1.01591	0.96877	1.0038	0.99778	1.00273	1.15669	1.00007	0.92936	1.01723	1.03459	1.0916	1.06325	1.13512	1.0999					5.68	1.01524	1.04967	0.929576	0.810954	0.801244	0.786565	0.838481	0.849804	1.03239	0.876895	0.755115	0.766391	0.741751	0.753291	0.758259	0.830935
				5.68667	1.01826	0.89646	0.98641	0.93999	0.96933	0.9687	0.9727	1.12098	0.96891	0.90525	0.98306	1.00234	1.05368	1.02698	1.09794	1.06752					5.68667	0.989896	1.02048	0.902583	0.786863	0.77373	0.763641	0.81337	0.823568	1.00023	0.854146	0.729749	0.742501	0.715984	0.727595	0.733422	0.806473
				5.69333	0.9945	0.87483	0.95961	0.912	0.93861	0.93965	0.94524	1.08757	0.9428	0.88093	0.9519	0.97339	1.01941	0.99242	1.06399	1.03791					5.69333	0.966798	0.995854	0.87806	0.763432	0.749209	0.74074	0.790408	0.799022	0.973272	0.831199	0.706619	0.721056	0.692697	0.703109	0.710744	0.784104
				5.7	0.97062	0.85276	0.9349	0.88688	0.90979	0.91384	0.91903	1.05621	0.91783	0.85996	0.9227	0.94575	0.98921	0.96258	1.03385	1.00816					5.7	0.943583	0.970731	0.85545	0.742404	0.726205	0.720394	0.768491	0.775983	0.947495	0.811413	0.684943	0.700581	0.672176	0.681968	0.69061	0.761629
				5.70667	0.94959	0.8334	0.91045	0.86415	0.88323	0.88998	0.89609	1.02758	0.89426	0.84107	0.89583	0.91966	0.95984	0.93312	1.00504	0.9809					5.70667	0.923139	0.948692	0.833078	0.723377	0.705004	0.701585	0.749309	0.754949	0.923163	0.793589	0.664996	0.681255	0.652219	0.661097	0.671365	0.741035
				5.71333	0.93045	0.81658	0.89019	0.84281	0.85748	0.86669	0.87158	1.00023	0.87248	0.82279	0.87122	0.89427	0.93154	0.90687	0.97742	0.95595					5.71333	0.904532	0.929546	0.81454	0.705514	0.68445	0.683225	0.728814	0.734855	0.900679	0.776341	0.646728	0.662447	0.632989	0.642499	0.652915	0.722186
				5.72	0.91248	0.80065	0.87169	0.82178	0.83557	0.84707	0.84986	0.97427	0.85337	0.80492	0.84901	0.87186	0.90589	0.88423	0.95205	0.93493					5.72	0.887063	0.911412	0.797612	0.687909	0.666961	0.667758	0.710651	0.715783	0.880951	0.75948	0.630241	0.645846	0.615559	0.626459	0.635968	0.706306
				5.72667	0.89544	0.78509	0.85412	0.80196	0.81593	0.82684	0.83006	0.95232	0.83507	0.78913	0.82693	0.84839	0.88142	0.86372	0.93117	0.91509					5.72667	0.870498	0.893699	0.781535	0.671318	0.651285	0.65181	0.694095	0.699656	0.86206	0.744582	0.61385	0.62846	0.598932	0.611928	0.62202	0.691318
				5.73333	0.88074	0.77136	0.838	0.78583	0.79633	0.80913	0.81236	0.93149	0.81889	0.77471	0.80751	0.82941	0.85883	0.84409	0.91063	0.8963					5.73333	0.856207	0.87807	0.766785	0.657816	0.63564	0.637849	0.679294	0.684353	0.845357	0.730976	0.599434	0.6144	0.583582	0.598021	0.6083	0.677122
				5.74	0.86773	0.75991	0.8223	0.76689	0.77979	0.79068	0.79746	0.91298	0.8041	0.76017	0.78968	0.81123	0.84038	0.82595	0.89213	0.87866					5.74	0.843559	0.865036	0.752419	0.641961	0.622437	0.623305	0.666835	0.670754	0.830089	0.717256	0.586199	0.600933	0.571045	0.585169	0.595942	0.663796
				5.74667	0.85523	0.74608	0.80577	0.75209	0.76513	0.77478	0.78323	0.89506	0.78981	0.74837	0.77343	0.79437	0.82229	0.80882	0.87438	0.8632					5.74667	0.831408	0.849293	0.737294	0.629572	0.610735	0.610771	0.654935	0.657588	0.815337	0.706123	0.574136	0.588444	0.558753	0.573033	0.584085	0.652116
				5.75333	0.84266	0.73547	0.79412	0.7391	0.74938	0.7595	0.7683	0.87799	0.775	0.73912	0.75828	0.77814	0.8055	0.79291	0.85714	0.8484					5.75333	0.819188	0.837215	0.726634	0.618698	0.598164	0.598725	0.642451	0.645047	0.800048	0.697395	0.56289	0.576421	0.547344	0.561761	0.572568	0.640936
				5.76	0.82994	0.72477	0.7817	0.72755	0.73383	0.74339	0.75356	0.8617	0.76268	0.72813	0.74367	0.76617	0.78959	0.77779	0.84151	0.83562					5.76	0.806822	0.825035	0.71527	0.60903	0.585751	0.586026	0.630125	0.633079	0.78733	0.687025	0.552044	0.567554	0.536533	0.551048	0.562127	0.631281
				5.76667	0.81922	0.71503	0.76875	0.71734	0.72014	0.73142	0.74109	0.84596	0.752	0.71785	0.73061	0.75349	0.77319	0.76477	0.82834	0.82265					5.76667	0.796401	0.813947	0.70342	0.600483	0.574824	0.576589	0.619698	0.621515	0.776305	0.677325	0.54235	0.558161	0.525389	0.541824	0.55333	0.621482
				5.77333	0.81168	0.70519	0.75633	0.70488	0.70841	0.72009	0.72967	0.83149	0.74122	0.70916	0.71755	0.74037	0.75841	0.75024	0.81518	0.80987					5.77333	0.789071	0.802746	0.692056	0.590053	0.565461	0.567658	0.610149	0.610884	0.765176	0.669126	0.532655	0.548442	0.515346	0.53153	0.544539	0.611828
				5.78	0.80292	0.69697	0.74529	0.69512	0.69727	0.70968	0.71779	0.81757	0.73245	0.70103	0.70613	0.72863	0.74611	0.738	0.80109	0.79804					5.78	0.780555	0.793389	0.681954	0.581883	0.556569	0.559451	0.600215	0.600657	0.756123	0.661455	0.524177	0.539746	0.506988	0.522858	0.535127	0.60289
				5.78667	0.7942	0.68946	0.73584	0.68519	0.68644	0.70111	0.70688	0.80491	0.72334	0.69374	0.69497	0.71787	0.73596	0.72716	0.78982	0.78642					5.78667	0.772078	0.78484	0.673307	0.57357	0.547924	0.552696	0.591092	0.591356	0.746719	0.654577	0.515893	0.531775	0.500091	0.515178	0.527599	0.594112
				5.79333	0.78673	0.68114	0.72875	0.67534	0.67536	0.69167	0.69735	0.7941	0.71359	0.68511	0.6845	0.70703	0.72395	0.71604	0.78081	0.77851					5.79333	0.764816	0.775369	0.666819	0.565325	0.53908	0.545254	0.583123	0.583414	0.736653	0.646434	0.508121	0.523745	0.49193	0.5073	0.52158	0.588136
				5.8	0.77925	0.67472	0.72091	0.66554	0.66493	0.6845	0.68996	0.78401	0.70564	0.6774	0.67642	0.69858	0.71212	0.70574	0.77119	0.76975					5.8	0.757544	0.768061	0.659646	0.557121	0.530755	0.539602	0.576943	0.576001	0.728446	0.639159	0.502123	0.517486	0.483891	0.500003	0.515154	0.581518
				5.80667	0.77126	0.66765	0.71208	0.65799	0.65625	0.67414	0.68157	0.77196	0.69769	0.6707	0.66737	0.68969	0.70123	0.69829	0.7599	0.76143					5.80667	0.749777	0.760013	0.651566	0.550801	0.523826	0.531435	0.569928	0.567148	0.72024	0.632837	0.495405	0.5109	0.476491	0.494724	0.507612	0.575233
				5.81333	0.76588	0.6613	0.70313	0.65107	0.64792	0.66507	0.67343	0.76104	0.69019	0.66349	0.6591	0.68131	0.69057	0.68977	0.75082	0.75224					5.81333	0.744546	0.752784	0.643377	0.545009	0.517177	0.524285	0.563121	0.559125	0.712497	0.626034	0.489266	0.504693	0.469248	0.488688	0.501547	0.56829
				5.82	0.76013	0.65507	0.69836	0.64415	0.64112	0.6583	0.66704	0.75305	0.6843	0.65714	0.65102	0.67084	0.68194	0.68128	0.74209	0.74334					5.82	0.738957	0.745692	0.639012	0.539216	0.511749	0.518948	0.557778	0.553255	0.706417	0.620043	0.483268	0.496937	0.463384	0.482673	0.495715	0.561567
				5.82667	0.75416	0.64935	0.6914	0.63696	0.6326	0.65121	0.66007	0.74457	0.67934	0.65099	0.64496	0.6619	0.67438	0.67398	0.73428	0.73563					5.82667	0.733153	0.739181	0.632643	0.533197	0.504948	0.513359	0.551949	0.547025	0.701296	0.61424	0.478769	0.490314	0.458247	0.477501	0.490498	0.555742
				5.83333	0.7487	0.64371	0.68501	0.63064	0.62728	0.64445	0.65417	0.73704	0.675	0.64664	0.63922	0.65571	0.6684	0.66687	0.72734	0.72872					5.83333	0.727845	0.732761	0.626796	0.527907	0.500702	0.50803	0.547016	0.541493	0.696816	0.610135	0.474509	0.485729	0.454183	0.472464	0.485862	0.550522
				5.84	0.74423	0.63904	0.67966	0.62419	0.62109	0.63696	0.64689	0.73008	0.67152	0.64106	0.63226	0.65086	0.66127	0.66047	0.7193	0.72258					5.84	0.723499	0.727445	0.621901	0.522507	0.495761	0.502125	0.540928	0.53638	0.693224	0.60487	0.469342	0.482136	0.449338	0.46793	0.480491	0.545883
				5.84667	0.73954	0.63337	0.67375	0.61771	0.61428	0.6308	0.64029	0.72216	0.66637	0.63483	0.62596	0.64399	0.65466	0.6523	0.71214	0.71652					5.84667	0.71894	0.72099	0.616493	0.517083	0.490325	0.497269	0.535409	0.530561	0.687907	0.598992	0.464665	0.477047	0.444847	0.462141	0.475708	0.541305
				5.85333	0.73502	0.63028	0.66679	0.61138	0.60897	0.62444	0.63637	0.71415	0.66129	0.62756	0.62002	0.63739	0.64949	0.64589	0.70588	0.71102					5.85333	0.714546	0.717473	0.610125	0.511784	0.486087	0.492256	0.532131	0.524676	0.682663	0.592133	0.460256	0.472158	0.441334	0.4576	0.471527	0.53715
				5.86	0.72973	0.62664	0.6626	0.60632	0.60321	0.61697	0.63138	0.70722	0.65657	0.62118	0.61465	0.63152	0.64261	0.63847	0.69939	0.70484					5.86	0.709403	0.713329	0.606291	0.507549	0.481489	0.486367	0.527959	0.519585	0.677791	0.586113	0.45627	0.46781	0.436659	0.452343	0.467192	0.532481
				5.86667	0.72634	0.62321	0.65823	0.60134	0.59989	0.61113	0.625	0.70111	0.65149	0.61676	0.61046	0.62573	0.63484	0.6315	0.69393	0.69881					5.86667	0.706108	0.709425	0.602292	0.50338	0.478839	0.481763	0.522624	0.515096	0.672546	0.581942	0.453159	0.463521	0.431379	0.447405	0.463544	0.527926
				5.87333	0.72391	0.61969	0.65249	0.5966	0.59576	0.60504	0.62089	0.69495	0.64718	0.61204	0.60541	0.61988	0.6288	0.62516	0.68814	0.69312					5.87333	0.703745	0.705418	0.59704	0.499412	0.475542	0.476962	0.519187	0.51057	0.668097	0.577489	0.449411	0.459187	0.427275	0.442913	0.459677	0.523627
				5.88	0.71992	0.61368	0.64738	0.59154	0.59094	0.60201	0.61902	0.68966	0.64241	0.60892	0.60162	0.614	0.6222	0.61865	0.68365	0.68816					5.88	0.699867	0.698576	0.592364	0.495176	0.471695	0.474574	0.517623	0.506684	0.663173	0.574545	0.446597	0.454832	0.42279	0.438301	0.456677	0.51988
				5.88667	0.71731	0.61101	0.64392	0.58748	0.58605	0.5983	0.61585	0.68435	0.63834	0.60399	0.59736	0.6085	0.61696	0.61487	0.67993	0.68426					5.88667	0.697329	0.695537	0.589198	0.491778	0.467792	0.471649	0.514973	0.502782	0.658971	0.569893	0.443435	0.450757	0.419229	0.435623	0.454192	0.516934
				5.89333	0.7132	0.60762	0.64033	0.58502	0.58287	0.59365	0.61027	0.67879	0.63367	0.59988	0.59286	0.60385	0.61113	0.61155	0.67484	0.68061					5.89333	0.693334	0.691678	0.585913	0.489718	0.465253	0.467983	0.510307	0.498698	0.65415	0.566015	0.440094	0.447313	0.415268	0.433271	0.450792	0.514176
				5.9	0.70934	0.60299	0.63644	0.58274	0.57857	0.58866	0.6045	0.67303	0.63041	0.59523	0.58858	0.60021	0.60645	0.60585	0.67003	0.67518					5.9	0.689581	0.686408	0.582354	0.48781	0.461821	0.46405	0.505482	0.494466	0.650785	0.561628	0.436917	0.444616	0.412088	0.429232	0.447579	0.510074
				5.90667	0.70693	0.59797	0.63306	0.57837	0.57465	0.58323	0.60085	0.66785	0.62688	0.59201	0.58455	0.59753	0.60315	0.60056	0.66581	0.67054					5.90667	0.687238	0.680693	0.579261	0.484152	0.458692	0.459769	0.50243	0.49066	0.647141	0.558589	0.433926	0.442631	0.409845	0.425485	0.44476	0.506569
				5.91333	0.70372	0.59536	0.62889	0.57504	0.57031	0.57843	0.59777	0.66257	0.6237	0.59015	0.57939	0.59328	0.59705	0.59863	0.66026	0.66543					5.91333	0.684118	0.677722	0.575446	0.481364	0.455228	0.455985	0.499854	0.486781	0.643858	0.556834	0.430095	0.439483	0.4057	0.424117	0.441053	0.502708
				5.92	0.70049	0.59339	0.62467	0.57178	0.56671	0.5755	0.59282	0.65776	0.62079	0.5867	0.57538	0.58789	0.59231	0.59575	0.65456	0.66096					5.92	0.680978	0.67548	0.571584	0.478635	0.452354	0.453675	0.495715	0.483247	0.640854	0.553579	0.427119	0.43549	0.402479	0.422077	0.437245	0.499331
				5.92667	0.69778	0.5907	0.62121	0.56718	0.564	0.57292	0.58797	0.65321	0.61828	0.58439	0.57256	0.5845	0.58681	0.59058	0.64987	0.65771					5.92667	0.678343	0.672417	0.568418	0.474785	0.450191	0.451641	0.491659	0.479904	0.638263	0.5514	0.425025	0.432979	0.398742	0.418414	0.434112	0.496876
				5.93333	0.6933	0.58868	0.61868	0.56266	0.56071	0.56907	0.58544	0.64675	0.61433	0.5802	0.56879	0.58113	0.58233	0.58578	0.64599	0.65413					5.93333	0.673988	0.670118	0.566103	0.471001	0.447565	0.448606	0.489544	0.475158	0.634185	0.547446	0.422227	0.430482	0.395698	0.415013	0.43152	0.494172
				5.94	0.69307	0.5872	0.61599	0.55897	0.55653	0.56542	0.58249	0.64403	0.61119	0.57898	0.56614	0.57839	0.57957	0.58148	0.643	0.65005					5.94	0.673765	0.668433	0.563642	0.467912	0.444229	0.445729	0.487077	0.47316	0.630944	0.546295	0.420259	0.428453	0.393822	0.411967	0.429523	0.491089
				5.94667	0.69044	0.58315	0.61408	0.55703	0.55204	0.56137	0.58039	0.64159	0.60981	0.57441	0.56412	0.57623	0.57655	0.57888	0.63916	0.64568					5.94667	0.671208	0.663823	0.561894	0.466288	0.440645	0.442536	0.485321	0.471367	0.629519	0.541983	0.41876	0.426853	0.39177	0.410125	0.426958	0.487788
				5.95333	0.68817	0.57955	0.61011	0.55481	0.54759	0.55771	0.57809	0.63833	0.60765	0.56929	0.56135	0.57165	0.57311	0.57689	0.63536	0.64339					5.95333	0.669001	0.659725	0.558262	0.46443	0.437093	0.439651	0.483398	0.468972	0.627289	0.537152	0.416704	0.42346	0.389433	0.408715	0.42442	0.486058
				5.96	0.68503	0.57624	0.60773	0.5533	0.54607	0.55471	0.57509	0.63397	0.60576	0.56935	0.55746	0.56705	0.57011	0.57354	0.63079	0.64185					5.96	0.665948	0.655957	0.556084	0.463166	0.435879	0.437286	0.480889	0.465769	0.625338	0.537209	0.413816	0.420052	0.387394	0.406341	0.421367	0.484895
				5.96667	0.68227	0.57411	0.60484	0.55009	0.54466	0.55243	0.57011	0.62997	0.60238	0.56716	0.55526	0.56404	0.56605	0.56885	0.62667	0.63902					5.96667	0.663265	0.653532	0.553439	0.460479	0.434754	0.435489	0.476725	0.46283	0.621849	0.535142	0.412183	0.417823	0.384635	0.403019	0.418615	0.482757
				5.97333	0.68051	0.5732	0.6021	0.54445	0.54075	0.55034	0.56749	0.62625	0.59957	0.56524	0.5544	0.56141	0.56246	0.5657	0.62359	0.63566					5.97333	0.661554	0.652496	0.550932	0.455757	0.431633	0.433841	0.474534	0.460097	0.618948	0.533331	0.411545	0.415875	0.382196	0.400787	0.416557	0.480218
				5.98	0.67837	0.56982	0.59929	0.54194	0.53627	0.54741	0.56528	0.62161	0.598	0.5615	0.55078	0.55721	0.55889	0.56206	0.61923	0.63231					5.98	0.659474	0.648649	0.548361	0.453656	0.428057	0.431532	0.472686	0.456688	0.617328	0.529802	0.408857	0.412763	0.37977	0.398208	0.413645	0.477687
				5.98667	0.67608	0.56801	0.59722	0.53938	0.53195	0.54562	0.56221	0.61913	0.59464	0.55763	0.548	0.55311	0.55606	0.55893	0.61524	0.62871					5.98667	0.657248	0.646588	0.546467	0.451513	0.424608	0.430121	0.470119	0.454866	0.613859	0.52615	0.406794	0.409726	0.377847	0.395991	0.410979	0.474968
				5.99333	0.67561	0.56526	0.59395	0.53642	0.52921	0.54379	0.55936	0.61481	0.5926	0.55606	0.54536	0.55197	0.55459	0.55528	0.61161	0.62638					5.99333	0.656791	0.643458	0.543475	0.449035	0.422421	0.428678	0.467736	0.451692	0.611753	0.524669	0.404834	0.408882	0.376848	0.393405	0.408555	0.473208
				6	0.6735	0.56391	0.59054	0.53291	0.52731	0.54061	0.55556	0.61267	0.58924	0.55434	0.54214	0.55078	0.55231	0.55198	0.60772	0.62256					6	0.65474	0.641921	0.540355	0.446097	0.420905	0.426171	0.464558	0.45012	0.608284	0.523046	0.402444	0.408	0.375299	0.391067	0.405956	0.470322
				6.00667	0.67118	0.56101	0.58747	0.53025	0.52506	0.53836	0.55319	0.60848	0.58724	0.55257	0.53993	0.54748	0.54875	0.54856	0.60462	0.61905					6.00667	0.652484	0.63862	0.537546	0.443871	0.419109	0.424397	0.462576	0.447042	0.60622	0.521376	0.400803	0.405556	0.37288	0.388644	0.403885	0.46767
				6.01333	0.66923	0.55783	0.585	0.52907	0.52184	0.53701	0.55055	0.60587	0.58545	0.55036	0.53853	0.54315	0.54497	0.54572	0.60057	0.61672					6.01333	0.650589	0.635	0.535286	0.442883	0.416539	0.423333	0.460369	0.445124	0.604372	0.519291	0.399764	0.402348	0.370311	0.386632	0.40118	0.46591
				6.02	0.6683	0.55471	0.58372	0.52597	0.51865	0.53346	0.54928	0.60203	0.58275	0.54778	0.53622	0.53866	0.54246	0.54333	0.59749	0.61539					6.02	0.649685	0.631449	0.534114	0.440288	0.413992	0.420535	0.459307	0.442303	0.601585	0.516856	0.398049	0.399022	0.368606	0.384938	0.399122	0.464905
				6.02667	0.66702	0.55297	0.58112	0.52359	0.51617	0.53185	0.54754	0.59744	0.58059	0.54437	0.53174	0.53544	0.53706	0.54086	0.59399	0.61196					6.02667	0.64844	0.629468	0.531735	0.438296	0.412013	0.419265	0.457852	0.438931	0.599355	0.513639	0.394724	0.396637	0.364937	0.383188	0.396784	0.462314
				6.03333	0.66556	0.55031	0.57895	0.5206	0.51385	0.52764	0.54445	0.59276	0.57883	0.54159	0.52782	0.53341	0.53502	0.53645	0.59087	0.60888					6.03333	0.647021	0.62644	0.52975	0.435793	0.410161	0.415947	0.455268	0.435492	0.597538	0.511016	0.391814	0.395133	0.36355	0.380064	0.3947	0.459987
				6.04	0.66295	0.54736	0.57769	0.51742	0.51216	0.52321	0.54111	0.58848	0.57632	0.53938	0.52558	0.53017	0.53128	0.53211	0.58875	0.60493					6.04	0.644484	0.623082	0.528597	0.433131	0.408812	0.412454	0.452475	0.432348	0.594947	0.508931	0.390151	0.392733	0.361009	0.376989	0.393284	0.457003
				6.04667	0.66051	0.54523	0.57675	0.51368	0.51048	0.51949	0.53679	0.58452	0.57279	0.53698	0.52406	0.52732	0.52601	0.52898	0.58414	0.60188					6.04667	0.642111	0.620657	0.527737	0.43	0.407471	0.409522	0.448863	0.429439	0.591303	0.506666	0.389022	0.390622	0.357428	0.374772	0.390205	0.454699
				6.05333	0.65862	0.54257	0.57463	0.51191	0.5073	0.51683	0.53492	0.58166	0.57038	0.53619	0.52022	0.52723	0.52295	0.52573	0.57957	0.59729					6.05333	0.640274	0.617629	0.525797	0.428518	0.404933	0.407425	0.447299	0.427337	0.588815	0.505921	0.386172	0.390555	0.355349	0.372469	0.387152	0.451231
				6.06	0.65483	0.54159	0.5702	0.50801	0.50448	0.51365	0.53309	0.57958	0.56839	0.5363	0.51697	0.523	0.52061	0.52327	0.57806	0.59505					6.06	0.63659	0.616514	0.521743	0.425254	0.402682	0.404918	0.445769	0.425809	0.586761	0.506024	0.383759	0.387422	0.353759	0.370726	0.386143	0.449539
				6.06667	0.65191	0.54012	0.56687	0.50708	0.50005	0.51109	0.52997	0.57642	0.56557	0.53389	0.51507	0.52022	0.51795	0.51871	0.57454	0.59284					6.06667	0.633751	0.61484	0.518696	0.424475	0.399146	0.4029	0.44316	0.423488	0.583849	0.503751	0.382349	0.385362	0.351951	0.367496	0.383792	0.447869
				6.07333	0.64912	0.53836	0.56596	0.50479	0.49774	0.50861	0.52854	0.5743	0.56349	0.53102	0.51258	0.51758	0.51478	0.51344	0.57028	0.58931					6.07333	0.631039	0.612837	0.517864	0.422558	0.397302	0.400945	0.441964	0.42193	0.581702	0.501043	0.380501	0.383407	0.349797	0.363762	0.380946	0.445202
				6.08	0.64929	0.53651	0.56515	0.50318	0.4961	0.50492	0.52537	0.5713	0.56254	0.52876	0.50915	0.51545	0.51281	0.51087	0.56682	0.58603					6.08	0.631204	0.610731	0.517122	0.42121	0.395993	0.398036	0.439313	0.419726	0.580721	0.49891	0.377954	0.381829	0.348458	0.361941	0.378635	0.442725
				6.08667	0.64913	0.53521	0.56443	0.5012	0.49297	0.50389	0.52371	0.56756	0.56081	0.52645	0.50685	0.51163	0.51061	0.50831	0.56439	0.58374					6.08667	0.631048	0.609251	0.516464	0.419553	0.393494	0.397224	0.437925	0.416978	0.578936	0.496731	0.376247	0.378999	0.346964	0.360127	0.377012	0.440995
				6.09333	0.64573	0.53377	0.56219	0.49831	0.49197	0.50157	0.52169	0.56512	0.55817	0.52388	0.50436	0.50926	0.50877	0.5045	0.56022	0.58034					6.09333	0.627743	0.607612	0.514414	0.417134	0.392696	0.395395	0.436236	0.415186	0.57621	0.494306	0.374399	0.377243	0.345713	0.357428	0.374226	0.438426
				6.1	0.64445	0.53105	0.56131	0.49815	0.48974	0.49868	0.51922	0.56185	0.55585	0.51913	0.50178	0.50867	0.5067	0.50107	0.55821	0.57851					6.1	0.626499	0.604515	0.513609	0.417	0.390916	0.393117	0.434171	0.412783	0.573815	0.489824	0.372483	0.376806	0.344307	0.354998	0.372883	0.437043
				6.10667	0.6418	0.52969	0.55971	0.49559	0.48739	0.49693	0.51773	0.55881	0.5547	0.51733	0.49979	0.50517	0.50439	0.49937	0.5567	0.5733					6.10667	0.623923	0.602967	0.512145	0.414857	0.38904	0.391737	0.432925	0.41055	0.572628	0.488125	0.371006	0.374214	0.342737	0.353794	0.371875	0.433107
				6.11333	0.63997	0.52869	0.55699	0.49156	0.48616	0.49425	0.51775	0.55538	0.55229	0.5164	0.4979	0.50203	0.49961	0.49659	0.55272	0.57186					6.11333	0.622144	0.601829	0.509656	0.411483	0.388058	0.389625	0.432942	0.40803	0.57014	0.487248	0.369603	0.371888	0.339489	0.351824	0.369216	0.43202
				6.12	0.63766	0.52651	0.55383	0.49087	0.48365	0.49335	0.5153	0.55289	0.55055	0.5153	0.49566	0.50034	0.49757	0.49422	0.55069	0.5693					6.12	0.619898	0.599347	0.506764	0.410906	0.386055	0.388915	0.430893	0.406201	0.568344	0.48621	0.36794	0.370636	0.338103	0.350145	0.36786	0.430086
				6.12667	0.63588	0.52472	0.55122	0.48965	0.48131	0.49169	0.51317	0.54965	0.54965	0.51323	0.49379	0.49852	0.49501	0.4905	0.54889	0.56638					6.12667	0.618168	0.59731	0.504376	0.409884	0.384187	0.387607	0.429112	0.40382	0.567415	0.484257	0.366552	0.369288	0.336363	0.347509	0.366658	0.42788
				6.13333	0.63412	0.52324	0.55001	0.48831	0.48098	0.4897	0.51184	0.54683	0.54825	0.51109	0.49002	0.49809	0.49338	0.48755	0.54713	0.56548					6.13333	0.616457	0.595625	0.503269	0.408763	0.383924	0.386038	0.428	0.401748	0.56597	0.482238	0.363754	0.368969	0.335256	0.345419	0.365482	0.4272
				6.14	0.63361	0.52418	0.5484	0.48633	0.47733	0.48719	0.50858	0.54379	0.548	0.51072	0.48902	0.49634	0.49166	0.48664	0.5455	0.5633					6.14	0.615961	0.596695	0.501796	0.407105	0.38101	0.384059	0.425274	0.399515	0.565712	0.481889	0.363011	0.367673	0.334087	0.344775	0.364393	0.425553
				6.14667	0.6325	0.52284	0.54721	0.48282	0.47505	0.485	0.50699	0.54224	0.54604	0.50993	0.48783	0.49513	0.4883	0.48485	0.54289	0.56053					6.14667	0.614882	0.59517	0.500707	0.404167	0.37919	0.382333	0.423944	0.398376	0.563688	0.481143	0.362128	0.366776	0.331804	0.343506	0.36265	0.42346
				6.15333	0.63022	0.52022	0.54506	0.48015	0.47464	0.48321	0.5055	0.54072	0.54365	0.50962	0.4854	0.493	0.48686	0.48217	0.53977	0.55933					6.15333	0.612665	0.592187	0.49874	0.401932	0.378863	0.380922	0.422698	0.397259	0.561221	0.480851	0.360324	0.365199	0.330825	0.341608	0.360566	0.422554
				6.16	0.63008	0.51927	0.54335	0.47953	0.47209	0.48038	0.50277	0.5388	0.54238	0.50838	0.48317	0.49129	0.48522	0.4802	0.53652	0.5558					6.16	0.612529	0.591106	0.497175	0.401413	0.376828	0.378691	0.420415	0.395849	0.55991	0.479681	0.358669	0.363932	0.329711	0.340212	0.358395	0.419887
				6.16667	0.63023	0.51828	0.5422	0.47865	0.46962	0.47924	0.50071	0.53771	0.54154	0.5069	0.48267	0.48992	0.48352	0.47861	0.53491	0.55421					6.16667	0.612675	0.589979	0.496123	0.400676	0.374856	0.377792	0.418693	0.395048	0.559043	0.478284	0.358298	0.362917	0.328556	0.339085	0.357319	0.418686
				6.17333	0.62713	0.51795	0.54014	0.47766	0.46629	0.47773	0.49762	0.5355	0.53874	0.50653	0.48318	0.48664	0.48247	0.47545	0.53181	0.55289					6.17333	0.609661	0.589603	0.494238	0.399848	0.372198	0.376602	0.416109	0.393424	0.556152	0.477935	0.358676	0.360487	0.327842	0.336847	0.355248	0.417688
				6.18	0.62431	0.51771	0.53916	0.47423	0.46332	0.47389	0.49695	0.53401	0.53662	0.50506	0.48194	0.48515	0.48234	0.47266	0.53086	0.55192					6.18	0.60692	0.58933	0.493341	0.396976	0.369827	0.373575	0.415549	0.39233	0.553964	0.476548	0.357756	0.359384	0.327754	0.33487	0.354614	0.416956
				6.18667	0.62278	0.51627	0.5377	0.47505	0.46004	0.47156	0.49564	0.53193	0.53559	0.50307	0.47864	0.48443	0.48066	0.47183	0.52948	0.55113					6.18667	0.605432	0.587691	0.492005	0.397663	0.367209	0.371738	0.414453	0.390802	0.5529	0.47467	0.355306	0.35885	0.326612	0.334282	0.353692	0.416359
				6.19333	0.62149	0.51491	0.53569	0.47484	0.45764	0.46993	0.49455	0.52854	0.53481	0.50113	0.47715	0.48415	0.47906	0.47223	0.52794	0.54888					6.19333	0.604178	0.586143	0.490166	0.397487	0.365293	0.370453	0.413542	0.388311	0.552095	0.47284	0.3542	0.358643	0.325525	0.334565	0.352663	0.414659
				6.2	0.62067	0.51322	0.53537	0.47322	0.45588	0.47124	0.49427	0.52581	0.53432	0.50036	0.47556	0.48274	0.47673	0.47129	0.5257	0.5474					6.2	0.603381	0.584219	0.489873	0.396131	0.363889	0.371486	0.413308	0.386305	0.551589	0.472113	0.35302	0.357598	0.323942	0.333899	0.351167	0.413541
				6.20667	0.6194	0.51259	0.53453	0.47156	0.45445	0.46912	0.49235	0.52437	0.53266	0.4997	0.47349	0.47964	0.47602	0.46941	0.52236	0.54625					6.20667	0.602147	0.583502	0.489105	0.394741	0.362747	0.369814	0.411702	0.385247	0.549876	0.471491	0.351483	0.355302	0.323459	0.332567	0.348936	0.412672
				6.21333	0.61957	0.51195	0.53204	0.46919	0.4536	0.46718	0.48948	0.52278	0.53087	0.49766	0.47216	0.47579	0.47611	0.467	0.51998	0.54419					6.21333	0.602312	0.582773	0.486826	0.392757	0.362069	0.368285	0.409302	0.384079	0.548028	0.469566	0.350496	0.35245	0.32352	0.33086	0.347346	0.411116
				6.22	0.61905	0.5107	0.53174	0.46767	0.45389	0.46609	0.48895	0.52086	0.52971	0.49555	0.47219	0.47417	0.47411	0.46616	0.51939	0.54164					6.22	0.601806	0.58135	0.486552	0.391485	0.3623	0.367426	0.408859	0.382669	0.54683	0.467575	0.350518	0.35125	0.322161	0.330265	0.346952	0.409189
				6.22667	0.61683	0.50896	0.53258	0.46783	0.45513	0.46536	0.4881	0.51835	0.53126	0.49427	0.47109	0.4735	0.47249	0.46332	0.51918	0.5405					6.22667	0.599648	0.579369	0.48732	0.391619	0.36329	0.36685	0.408148	0.380824	0.54843	0.466367	0.349702	0.350754	0.321061	0.328253	0.346811	0.408328
				6.23333	0.61598	0.50819	0.5328	0.46682	0.45278	0.4641	0.48629	0.5163	0.52946	0.4927	0.46923	0.47195	0.47204	0.46063	0.51835	0.53844					6.23333	0.598822	0.578493	0.487522	0.390774	0.361414	0.365857	0.406635	0.379318	0.546572	0.464886	0.348321	0.349605	0.320755	0.326347	0.346257	0.406772
				6.24	0.61438	0.507	0.531	0.46701	0.45094	0.46202	0.48514	0.51462	0.52705	0.49088	0.46795	0.47172	0.4706	0.45962	0.51866	0.53655					6.24	0.597266	0.577138	0.485875	0.390933	0.359945	0.364217	0.405673	0.378084	0.544084	0.463169	0.347371	0.349435	0.319776	0.325631	0.346464	0.405344
				6.24667	0.61269	0.50593	0.52919	0.46658	0.45086	0.46037	0.48567	0.51516	0.52701	0.48937	0.46591	0.47102	0.4685	0.45703	0.51658	0.53444					6.24667	0.595624	0.57592	0.484218	0.390573	0.359882	0.362917	0.406116	0.378481	0.544043	0.461744	0.345856	0.348917	0.318349	0.323797	0.345075	0.40375
				6.25333	0.61248	0.50442	0.52907	0.46486	0.44948	0.45905	0.48561	0.51355	0.52601	0.48859	0.46524	0.46956	0.46676	0.45526	0.51487	0.5331					6.25333	0.595419	0.574201	0.484109	0.389133	0.35878	0.361876	0.406066	0.377298	0.543011	0.461008	0.345359	0.347835	0.317167	0.322543	0.343932	0.402738
				6.26	0.61343	0.50318	0.52826	0.46359	0.44894	0.45876	0.48423	0.51369	0.52508	0.48895	0.46312	0.46644	0.46721	0.45343	0.51324	0.53257					6.26	0.596343	0.57279	0.483367	0.38807	0.358349	0.361647	0.404912	0.377401	0.542051	0.461348	0.343785	0.345524	0.317473	0.321246	0.342844	0.402337
				6.26667	0.6121	0.50258	0.52669	0.46215	0.44646	0.45827	0.48189	0.51226	0.52315	0.48764	0.46151	0.46421	0.46638	0.45205	0.51081	0.53093					6.26667	0.59505	0.572107	0.481931	0.386864	0.356369	0.361261	0.402956	0.37635	0.540058	0.460111	0.34259	0.343872	0.316909	0.320268	0.34122	0.401098
				6.27333	0.6107	0.5021	0.5259	0.46214	0.44437	0.45699	0.48077	0.51084	0.52113	0.48696	0.46093	0.4637	0.46329	0.45264	0.5107	0.53048					6.27333	0.593689	0.57156	0.481208	0.386856	0.354701	0.360252	0.402019	0.375307	0.537973	0.45947	0.34216	0.343494	0.314809	0.320686	0.341147	0.400759
				6.28	0.60939	0.50164	0.52362	0.46246	0.44238	0.45589	0.48001	0.50976	0.52042	0.48572	0.46015	0.46241	0.46128	0.45085	0.51023	0.52954					6.28	0.592415	0.571037	0.479122	0.387124	0.353113	0.359385	0.401383	0.374514	0.53724	0.4583	0.341581	0.342539	0.313443	0.319418	0.340833	0.400048
				6.28667	0.60723	0.50036	0.52471	0.46221	0.44256	0.45564	0.47803	0.50797	0.52074	0.48572	0.45892	0.46107	0.46131	0.44991	0.50808	0.5291					6.28667	0.590316	0.56958	0.480119	0.386915	0.353256	0.359188	0.399728	0.373198	0.53757	0.4583	0.340667	0.341546	0.313464	0.318752	0.339397	0.399716
				6.29333	0.60584	0.49947	0.52357	0.46091	0.44066	0.45447	0.47852	0.50578	0.52118	0.48496	0.45764	0.46096	0.46056	0.45009	0.50589	0.52555					6.29333	0.588964	0.568567	0.479076	0.385826	0.35174	0.358266	0.400138	0.371589	0.538025	0.457583	0.339717	0.341464	0.312954	0.31888	0.337934	0.397034
				6.3	0.60551	0.49808	0.52287	0.4587	0.43858	0.45298	0.47694	0.50297	0.5201	0.48273	0.45564	0.45996	0.46046	0.44908	0.50373	0.52402					6.3	0.588644	0.566984	0.478435	0.383976	0.35008	0.357091	0.398816	0.369525	0.53691	0.455479	0.338233	0.340724	0.312886	0.318164	0.336491	0.395878
				6.30667	0.60573	0.49707	0.52194	0.45626	0.43791	0.45255	0.47632	0.50375	0.51938	0.48259	0.45468	0.45814	0.45922	0.44926	0.50367	0.5236					6.30667	0.588857	0.565835	0.477585	0.381934	0.349545	0.356752	0.398298	0.370098	0.536166	0.455347	0.33752	0.339375	0.312044	0.318292	0.336451	0.395561
				6.31333	0.60428	0.49366	0.52178	0.45514	0.43799	0.45283	0.47554	0.50284	0.51855	0.48334	0.45388	0.45693	0.45737	0.4476	0.50458	0.52252					6.31333	0.587448	0.561953	0.477438	0.380996	0.349609	0.356973	0.397646	0.36943	0.53531	0.456054	0.336926	0.338479	0.310787	0.317116	0.337059	0.394745
				6.32	0.60331	0.49399	0.52224	0.45537	0.43786	0.45237	0.47537	0.50147	0.51867	0.48408	0.45423	0.4581	0.45603	0.44509	0.5048	0.52188					6.32	0.586505	0.562329	0.477859	0.381189	0.349505	0.35661	0.397504	0.368423	0.535434	0.456752	0.337186	0.339346	0.309876	0.315337	0.337206	0.394262
				6.32667	0.60409	0.49418	0.52437	0.45607	0.43744	0.45047	0.47459	0.50151	0.51956	0.48446	0.45335	0.45751	0.45617	0.44311	0.5038	0.5212					6.32667	0.587263	0.562545	0.479808	0.381775	0.34917	0.355112	0.396851	0.368452	0.536352	0.457111	0.336533	0.338909	0.309971	0.313934	0.336538	0.393748
				6.33333	0.60356	0.49336	0.52425	0.45574	0.4374	0.45075	0.47489	0.49943	0.51761	0.48208	0.45253	0.45643	0.4562	0.44175	0.50285	0.52048					6.33333	0.586748	0.561611	0.479698	0.381499	0.349138	0.355333	0.397102	0.366924	0.534339	0.454865	0.335924	0.338109	0.309991	0.312971	0.335903	0.393204
				6.34	0.60268	0.49227	0.5244	0.45454	0.43946	0.45031	0.47421	0.49835	0.51743	0.48238	0.45251	0.45614	0.45608	0.44254	0.50024	0.52185					6.34	0.585892	0.560371	0.479835	0.380494	0.350782	0.354986	0.396534	0.366131	0.534153	0.455148	0.335909	0.337894	0.30991	0.313531	0.33416	0.394239
				6.34667	0.60208	0.49145	0.5225	0.4546	0.43791	0.4503	0.47374	0.49782	0.51683	0.48209	0.45228	0.45802	0.45603	0.44343	0.49978	0.52033					6.34667	0.585309	0.559437	0.478097	0.380544	0.349545	0.354978	0.396141	0.365741	0.533534	0.454875	0.335738	0.339287	0.309876	0.314161	0.333852	0.393091
				6.35333	0.60002	0.49102	0.52119	0.4571	0.43686	0.44958	0.47243	0.49872	0.51589	0.48417	0.45101	0.45713	0.45512	0.44395	0.50008	0.51763					6.35333	0.583306	0.558948	0.476898	0.382637	0.348707	0.354411	0.395045	0.366403	0.532564	0.456837	0.334796	0.338627	0.309258	0.31453	0.334053	0.391051
				6.36	0.59902	0.48972	0.52187	0.45867	0.43652	0.45064	0.47169	0.49791	0.51702	0.48287	0.4509	0.45622	0.45523	0.44293	0.49831	0.51681					6.36	0.582334	0.557468	0.47752	0.383951	0.348435	0.355246	0.394426	0.365808	0.53373	0.455611	0.334714	0.337953	0.309332	0.313807	0.33287	0.390431
				6.36667	0.59608	0.48963	0.52229	0.45882	0.43661	0.4497	0.4718	0.49673	0.51749	0.48249	0.45131	0.45637	0.45547	0.43996	0.4972	0.51681					6.36667	0.579476	0.557365	0.477905	0.384077	0.348507	0.354505	0.394518	0.364941	0.534215	0.455252	0.335018	0.338064	0.309495	0.311703	0.332129	0.390431
				6.37333	0.59587	0.48951	0.52238	0.45814	0.43508	0.45	0.47025	0.4965	0.51673	0.48264	0.4524	0.4555	0.45589	0.44014	0.4958	0.51464					6.37333	0.579272	0.557229	0.477987	0.383508	0.347286	0.354742	0.393222	0.364772	0.533431	0.455394	0.335828	0.33742	0.309781	0.31183	0.331194	0.388792
				6.38	0.59616	0.48864	0.52194	0.4572	0.4344	0.45122	0.46877	0.49582	0.51504	0.48148	0.45145	0.45507	0.4552	0.43945	0.49638	0.51516					6.38	0.579554	0.556238	0.477585	0.382721	0.346743	0.355704	0.391985	0.364272	0.531686	0.454299	0.335122	0.337101	0.309312	0.311341	0.331581	0.389185
				6.38667	0.59561	0.48943	0.52335	0.45839	0.43395	0.45091	0.46885	0.49511	0.51423	0.48205	0.45074	0.45329	0.45515	0.44074	0.49626	0.51541					6.38667	0.579019	0.557138	0.478875	0.383717	0.346384	0.355459	0.392052	0.36375	0.53085	0.454837	0.334595	0.335783	0.309278	0.312255	0.331501	0.389374
				6.39333	0.59525	0.49079	0.52422	0.45636	0.43577	0.45072	0.46952	0.49688	0.51474	0.48301	0.45201	0.45465	0.4556	0.44139	0.49755	0.51615					6.39333	0.578669	0.558686	0.479671	0.382018	0.347837	0.355309	0.392612	0.365051	0.531377	0.455743	0.335538	0.33679	0.309584	0.312716	0.332363	0.389933
				6.4	0.59629	0.48996	0.52372	0.4566	0.43657	0.45072	0.46908	0.497	0.51546	0.48407	0.45234	0.45295	0.4569	0.44145	0.49689	0.51578					6.4	0.57968	0.557741	0.479213	0.382218	0.348475	0.355309	0.392244	0.365139	0.53212	0.456743	0.335783	0.335531	0.310467	0.312758	0.331922	0.389653
				6.40667	0.59632	0.49043	0.52273	0.45689	0.43644	0.45096	0.46956	0.49692	0.51532	0.48473	0.45241	0.45131	0.45843	0.44142	0.49773	0.51587					6.40667	0.57971	0.558276	0.478307	0.382461	0.348371	0.355499	0.392645	0.36508	0.531975	0.457366	0.335835	0.334316	0.311507	0.312737	0.332483	0.389721
				6.41333	0.59524	0.49128	0.52276	0.45748	0.43629	0.45116	0.46967	0.498	0.51723	0.48527	0.4521	0.45289	0.45873	0.44121	0.49829	0.51533					6.41333	0.57866	0.559244	0.478335	0.382955	0.348252	0.355656	0.392737	0.365874	0.533947	0.457875	0.335605	0.335486	0.311711	0.312588	0.332857	0.389313
				6.42	0.59581	0.4908	0.52387	0.457	0.43498	0.45247	0.47031	0.49644	0.51601	0.48445	0.45244	0.45386	0.45929	0.44303	0.50011	0.51518					6.42	0.579214	0.558697	0.47935	0.382553	0.347206	0.356689	0.393272	0.364728	0.532688	0.457102	0.335857	0.336205	0.312091	0.313878	0.334073	0.3892
				6.42667	0.5955	0.48983	0.52368	0.45752	0.43574	0.45288	0.47182	0.4957	0.51581	0.48412	0.45424	0.45519	0.46094	0.44235	0.50195	0.51624					6.42667	0.578912	0.557593	0.479177	0.382989	0.347813	0.357012	0.394535	0.364184	0.532481	0.45679	0.337193	0.33719	0.313212	0.313396	0.335302	0.390001
				6.43333	0.59555	0.49095	0.52384	0.45965	0.43683	0.45143	0.47223	0.49486	0.51637	0.48625	0.4543	0.45579	0.4615	0.44311	0.50102	0.5174					6.43333	0.578961	0.558868	0.479323	0.384772	0.348683	0.355869	0.394878	0.363567	0.533059	0.4588	0.337238	0.337635	0.313593	0.313934	0.334681	0.390877
				6.44	0.59677	0.49185	0.52416	0.46184	0.43693	0.45051	0.47089	0.4929	0.51625	0.48636	0.45616	0.45567	0.46102	0.4442	0.50132	0.5172					6.44	0.580147	0.559892	0.479616	0.386605	0.348762	0.355144	0.393757	0.362127	0.532935	0.458904	0.338619	0.337546	0.313267	0.314707	0.334881	0.390726
				6.44667	0.59788	0.49185	0.5257	0.46164	0.43658	0.45171	0.47073	0.49265	0.51701	0.48737	0.45582	0.45739	0.46378	0.44494	0.501	0.51609					6.44667	0.581226	0.559892	0.481025	0.386437	0.348483	0.35609	0.393624	0.361943	0.53372	0.459857	0.338366	0.33882	0.315142	0.315231	0.334667	0.389887
				6.45333	0.59845	0.49069	0.52783	0.46269	0.4373	0.45245	0.47175	0.49488	0.51923	0.48849	0.45554	0.45659	0.46315	0.4455	0.50125	0.516					6.45333	0.58178	0.558572	0.482974	0.387316	0.349058	0.356673	0.394476	0.363581	0.536012	0.460913	0.338158	0.338227	0.314714	0.315628	0.334834	0.389819
				6.46	0.59931	0.48887	0.52623	0.46461	0.43747	0.45196	0.47262	0.49655	0.52008	0.48735	0.4535	0.45837	0.46327	0.44509	0.50114	0.51532					6.46	0.582616	0.5565	0.48151	0.388924	0.349193	0.356287	0.395204	0.364808	0.536889	0.459838	0.336644	0.339546	0.314796	0.315337	0.334761	0.389306
				6.46667	0.59914	0.48817	0.52509	0.46587	0.438	0.45372	0.47355	0.49741	0.52077	0.48681	0.45412	0.459	0.46565	0.44645	0.50311	0.51596					6.46667	0.582451	0.555703	0.480467	0.389978	0.349617	0.357674	0.395982	0.36544	0.537601	0.459328	0.337104	0.340012	0.316413	0.316301	0.336077	0.389789
				6.47333	0.5986	0.48835	0.52466	0.46525	0.43938	0.45303	0.47274	0.4978	0.52219	0.48544	0.45491	0.46013	0.46607	0.44759	0.50528	0.51719					6.47333	0.581926	0.555908	0.480073	0.389459	0.350718	0.35713	0.395304	0.365727	0.539067	0.458036	0.337691	0.34085	0.316698	0.317108	0.337526	0.390718
				6.48	0.59895	0.4896	0.52495	0.4671	0.43962	0.4516	0.47241	0.4983	0.5218	0.48664	0.45463	0.46172	0.46701	0.44805	0.50626	0.51795					6.48	0.582266	0.557331	0.480339	0.391008	0.35091	0.356003	0.395028	0.366094	0.538665	0.459168	0.337483	0.342027	0.317337	0.317434	0.338181	0.391293
				6.48667	0.5994	0.48898	0.52641	0.4663	0.44063	0.45302	0.47241	0.49841	0.52249	0.48764	0.45559	0.46295	0.46705	0.44655	0.50512	0.51945					6.48667	0.582704	0.556625	0.481675	0.390338	0.351716	0.357123	0.395028	0.366175	0.539377	0.460111	0.338196	0.342939	0.317364	0.316372	0.337419	0.392426
				6.49333	0.59986	0.48858	0.52735	0.46635	0.44233	0.45234	0.47214	0.49765	0.52294	0.48849	0.45562	0.46228	0.46781	0.44452	0.50542	0.51796					6.49333	0.583151	0.55617	0.482535	0.39038	0.353073	0.356586	0.394803	0.365616	0.539842	0.460913	0.338218	0.342442	0.317881	0.314933	0.33762	0.3913
				6.5	0.59884	0.4897	0.52555	0.46625	0.44213	0.45296	0.47237	0.49695	0.52395	0.48954	0.45523	0.46103	0.46718	0.44424	0.50498	0.51793					6.5	0.582159	0.557445	0.480888	0.390296	0.352913	0.357075	0.394995	0.365102	0.540884	0.461904	0.337928	0.341516	0.317453	0.314735	0.337326	0.391277
				6.50667	0.59655	0.49157	0.52579	0.46791	0.44388	0.45093	0.47238	0.49512	0.52461	0.48926	0.45556	0.46205	0.46847	0.44434	0.50384	0.51751					6.50667	0.579933	0.559574	0.481107	0.391686	0.35431	0.355475	0.395003	0.363758	0.541566	0.46164	0.338173	0.342272	0.318329	0.314806	0.336564	0.39096
				6.51333	0.59731	0.49345	0.52631	0.46825	0.44287	0.45107	0.47298	0.49479	0.5248	0.48974	0.45601	0.46249	0.47032	0.44477	0.50373	0.51721					6.51333	0.580672	0.561714	0.481583	0.391971	0.353504	0.355585	0.395505	0.363515	0.541762	0.462093	0.338507	0.342598	0.319586	0.315111	0.336491	0.390734
				6.52	0.59726	0.49319	0.5262	0.46978	0.44321	0.45098	0.4725	0.49551	0.52439	0.49196	0.45628	0.46248	0.47204	0.44609	0.50421	0.51698					6.52	0.580623	0.561418	0.481482	0.393251	0.353775	0.355514	0.395104	0.364044	0.541338	0.464188	0.338708	0.34259	0.320755	0.316046	0.336812	0.39056
				6.52667	0.59673	0.49321	0.52611	0.47013	0.44184	0.45121	0.47298	0.49475	0.52623	0.49092	0.45635	0.46262	0.47194	0.44727	0.50498	0.51644					6.52667	0.580108	0.561441	0.4814	0.393544	0.352682	0.355696	0.395505	0.363486	0.543238	0.463206	0.33876	0.342694	0.320687	0.316882	0.337326	0.390152
				6.53333	0.59674	0.4939	0.52811	0.47	0.44053	0.45099	0.47213	0.49486	0.52587	0.49223	0.4563	0.46204	0.47153	0.44688	0.50607	0.51803					6.53333	0.580118	0.562226	0.48323	0.393436	0.351636	0.355522	0.394794	0.363567	0.542866	0.464442	0.338723	0.342264	0.320408	0.316605	0.338054	0.391353
				6.54	0.59589	0.4949	0.52811	0.4706	0.44165	0.45123	0.4728	0.4966	0.52478	0.49237	0.45515	0.46178	0.4709	0.44498	0.50689	0.51873					6.54	0.579291	0.563364	0.48323	0.393938	0.35253	0.355711	0.395354	0.364845	0.541741	0.464574	0.337869	0.342072	0.31998	0.315259	0.338602	0.391882
				6.54667	0.59729	0.49487	0.52761	0.47216	0.4446	0.45198	0.47355	0.49621	0.52341	0.49208	0.4547	0.46277	0.47221	0.44632	0.50649	0.52069					6.54667	0.580652	0.56333	0.482773	0.395244	0.354885	0.356303	0.395982	0.364559	0.540327	0.464301	0.337535	0.342805	0.32087	0.316209	0.338335	0.393363
				6.55333	0.59854	0.4931	0.52795	0.4734	0.44576	0.45265	0.47317	0.49531	0.5222	0.49219	0.45631	0.46303	0.47317	0.44638	0.5064	0.5219					6.55333	0.581868	0.561315	0.483084	0.396282	0.355811	0.356831	0.395664	0.363897	0.539078	0.464405	0.33873	0.342998	0.321523	0.316251	0.338274	0.394277
				6.56	0.59876	0.49503	0.5297	0.47214	0.44514	0.45249	0.47292	0.49293	0.5231	0.4917	0.4577	0.46214	0.47291	0.44668	0.50679	0.52234					6.56	0.582082	0.563512	0.484685	0.395227	0.355316	0.356705	0.395455	0.362149	0.540007	0.463942	0.339762	0.342338	0.321346	0.316464	0.338535	0.394609
				6.56667	0.59795	0.49516	0.53005	0.4723	0.44497	0.45231	0.47352	0.49331	0.52301	0.49245	0.45869	0.46357	0.47395	0.4464	0.50656	0.52188					6.56667	0.581294	0.56366	0.485005	0.395361	0.35518	0.356563	0.395957	0.362428	0.539914	0.46465	0.340497	0.343398	0.322053	0.316265	0.338381	0.394262
				6.57333	0.59957	0.49466	0.52964	0.47278	0.44522	0.45255	0.47389	0.49339	0.52386	0.49187	0.45947	0.46333	0.47441	0.44672	0.50758	0.52035					6.57333	0.582869	0.563091	0.48463	0.395763	0.35538	0.356752	0.396266	0.362487	0.540791	0.464103	0.341076	0.34322	0.322365	0.316492	0.339063	0.393106
				6.58	0.60065	0.49407	0.53086	0.47257	0.44405	0.45494	0.47398	0.49426	0.52462	0.49121	0.45923	0.46232	0.47449	0.44793	0.50874	0.52015					6.58	0.583919	0.56242	0.485746	0.395587	0.354446	0.358636	0.396341	0.363126	0.541576	0.46348	0.340898	0.342472	0.32242	0.317349	0.339838	0.392955
				6.58667	0.60109	0.49422	0.53113	0.47311	0.44323	0.45583	0.47697	0.4954	0.52491	0.49369	0.45824	0.46156	0.47413	0.44779	0.5097	0.52047					6.58667	0.584347	0.56259	0.485994	0.396039	0.353791	0.359338	0.398841	0.363963	0.541875	0.46582	0.340163	0.341909	0.322175	0.31725	0.340479	0.393196
				6.59333	0.60039	0.49503	0.53193	0.47364	0.44138	0.45543	0.47639	0.49506	0.52563	0.49458	0.45901	0.45994	0.47557	0.44809	0.51055	0.52015					6.59333	0.583666	0.563512	0.486726	0.396483	0.352314	0.359022	0.398356	0.363714	0.542618	0.46666	0.340734	0.340709	0.323154	0.317463	0.341047	0.392955
				6.6	0.60032	0.49509	0.5318	0.47563	0.44173	0.45748	0.47463	0.49476	0.52651	0.49361	0.46057	0.46086	0.47508	0.44923	0.51056	0.51934					6.6	0.583598	0.563581	0.486607	0.398148	0.352594	0.360638	0.396885	0.363493	0.543527	0.465744	0.341892	0.34139	0.322821	0.31827	0.341053	0.392343
				6.60667	0.60158	0.49591	0.53107	0.47767	0.44232	0.45821	0.47425	0.494	0.52884	0.49417	0.46036	0.46166	0.47566	0.44916	0.50889	0.51822					6.60667	0.584823	0.564514	0.485939	0.399856	0.353065	0.361214	0.396567	0.362935	0.545932	0.466273	0.341736	0.341983	0.323215	0.318221	0.339938	0.391497
				6.61333	0.60225	0.497	0.53223	0.47835	0.44252	0.45825	0.47642	0.49237	0.52977	0.49725	0.46051	0.46339	0.47551	0.44817	0.50769	0.51935					6.61333	0.585474	0.565755	0.487	0.400425	0.353224	0.361245	0.398382	0.361737	0.546892	0.469179	0.341848	0.343264	0.323113	0.317519	0.339136	0.39235
				6.62	0.60364	0.49715	0.53424	0.47727	0.44268	0.45732	0.47748	0.49232	0.53083	0.49775	0.46054	0.46465	0.47486	0.44872	0.50669	0.52011					6.62	0.586826	0.565926	0.488839	0.399521	0.353352	0.360512	0.399268	0.361701	0.547987	0.469651	0.34187	0.344198	0.322671	0.317909	0.338468	0.392924
				6.62667	0.60314	0.49783	0.53428	0.47791	0.44506	0.45751	0.47716	0.49241	0.53118	0.49727	0.46089	0.46602	0.47427	0.44947	0.5067	0.51965					6.62667	0.58634	0.5667	0.488876	0.400057	0.355252	0.360662	0.399	0.361767	0.548348	0.469198	0.34213	0.345213	0.32227	0.31844	0.338475	0.392577
				6.63333	0.60269	0.49939	0.53284	0.47874	0.44507	0.45687	0.4752	0.49116	0.53009	0.49714	0.45966	0.46479	0.47472	0.44896	0.5056	0.51854					6.63333	0.585902	0.568476	0.487558	0.400752	0.35526	0.360158	0.397361	0.360848	0.547223	0.469075	0.341217	0.344302	0.322576	0.318079	0.33774	0.391738
				6.64	0.60232	0.50036	0.53265	0.47849	0.44549	0.4552	0.47274	0.49038	0.52905	0.49698	0.45753	0.46322	0.47375	0.44874	0.50684	0.518					6.64	0.585542	0.56958	0.487384	0.400542	0.355595	0.358841	0.395304	0.360275	0.546149	0.468924	0.339636	0.343139	0.321917	0.317923	0.338568	0.39133
				6.64667	0.60414	0.4997	0.53281	0.47858	0.44407	0.45383	0.47231	0.48778	0.52807	0.49841	0.45754	0.46219	0.4722	0.44863	0.50721	0.51891					6.64667	0.587312	0.568828	0.487531	0.400618	0.354462	0.357761	0.394945	0.358365	0.545137	0.470273	0.339643	0.342376	0.320864	0.317845	0.338816	0.392018
				6.65333	0.60535	0.50118	0.53274	0.47748	0.44396	0.45356	0.47225	0.48799	0.52726	0.49915	0.45684	0.4614	0.46991	0.44806	0.50872	0.51889					6.65333	0.588488	0.570513	0.487467	0.399697	0.354374	0.357548	0.394895	0.358519	0.544301	0.470972	0.339123	0.34179	0.319308	0.317441	0.339824	0.392003
				6.66	0.60332	0.50187	0.53255	0.47631	0.44209	0.4524	0.47124	0.48977	0.52784	0.49948	0.45568	0.46102	0.47014	0.44555	0.50834	0.51823					6.66	0.586515	0.571299	0.487293	0.398718	0.352881	0.356634	0.39405	0.359827	0.5449	0.471283	0.338262	0.341509	0.319464	0.315663	0.33957	0.391504
				6.66667	0.60423	0.50182	0.53197	0.47504	0.44167	0.45266	0.46902	0.48758	0.52758	0.49943	0.4557	0.45871	0.4707	0.44434	0.50916	0.5158					6.66667	0.587399	0.571242	0.486762	0.397654	0.352546	0.356839	0.392194	0.358218	0.544632	0.471236	0.338277	0.339798	0.319844	0.314806	0.340118	0.389668
				6.67333	0.60354	0.50174	0.52987	0.47441	0.4411	0.45292	0.46771	0.48665	0.52771	0.49846	0.4562	0.45688	0.46959	0.44071	0.50713	0.51574					6.67333	0.586728	0.571151	0.484841	0.397127	0.352091	0.357044	0.391098	0.357535	0.544766	0.470321	0.338648	0.338442	0.31909	0.312234	0.338762	0.389623
				6.68	0.60206	0.50068	0.52793	0.47621	0.44004	0.45161	0.46646	0.48716	0.52718	0.49813	0.45554	0.45511	0.46858	0.43773	0.50506	0.51367					6.68	0.58529	0.569944	0.483065	0.398634	0.351245	0.356011	0.390053	0.35791	0.544219	0.470009	0.338158	0.337131	0.318404	0.310123	0.337379	0.388059
				6.68667	0.60138	0.49901	0.52789	0.47389	0.43806	0.45038	0.46651	0.48443	0.52531	0.49749	0.45401	0.45368	0.46712	0.4354	0.50308	0.51199					6.68667	0.584629	0.568043	0.483029	0.396692	0.349664	0.355041	0.390095	0.355904	0.542288	0.469405	0.337023	0.336072	0.317412	0.308472	0.336057	0.38679
				6.69333	0.60282	0.499	0.52763	0.47209	0.43796	0.45079	0.46624	0.48276	0.52445	0.4967	0.45296	0.45176	0.46413	0.43368	0.50165	0.50979					6.69333	0.586028	0.568032	0.482791	0.395185	0.349585	0.355365	0.389869	0.354677	0.5414	0.46866	0.336243	0.334649	0.31538	0.307254	0.335101	0.385128
				6.7	0.6013	0.49644	0.5256	0.46999	0.43673	0.44936	0.46486	0.48112	0.5239	0.49584	0.45019	0.45207	0.46296	0.43262	0.50071	0.50726					6.7	0.584551	0.565117	0.480933	0.393427	0.348603	0.354237	0.388715	0.353472	0.540833	0.467849	0.334187	0.334879	0.314585	0.306503	0.334474	0.383217
				6.70667	0.60041	0.49505	0.5242	0.46752	0.43526	0.4474	0.46347	0.48046	0.52284	0.49464	0.44846	0.45052	0.45978	0.43254	0.49829	0.50521					6.70667	0.583686	0.563535	0.479652	0.39136	0.347429	0.352692	0.387553	0.352987	0.539738	0.466716	0.332903	0.333731	0.312424	0.306446	0.332857	0.381668
				6.71333	0.59928	0.49542	0.52405	0.46579	0.43419	0.44637	0.46308	0.47917	0.52248	0.49459	0.44769	0.44802	0.45855	0.42941	0.49769	0.50524					6.71333	0.582587	0.563956	0.479515	0.389911	0.346575	0.35188	0.387227	0.352039	0.539367	0.466669	0.332331	0.331879	0.311588	0.304228	0.332456	0.381691
				6.72	0.59732	0.49371	0.52376	0.4663	0.43334	0.44436	0.46216	0.47794	0.52116	0.49332	0.44729	0.44741	0.4587	0.42826	0.49614	0.5026					6.72	0.580682	0.56201	0.47925	0.390338	0.345897	0.350296	0.386457	0.351136	0.538004	0.465471	0.332034	0.331427	0.31169	0.303414	0.331421	0.379696
				6.72667	0.59633	0.49241	0.52162	0.46488	0.43218	0.44135	0.46009	0.47659	0.52022	0.4935	0.44504	0.44719	0.4562	0.42663	0.49579	0.50148					6.72667	0.579719	0.56053	0.477292	0.38915	0.344971	0.347923	0.384726	0.350144	0.537034	0.465641	0.330364	0.331264	0.309991	0.302259	0.331187	0.37885
				6.73333	0.59326	0.49165	0.51845	0.46151	0.42755	0.43832	0.45899	0.47512	0.51986	0.49294	0.44312	0.44527	0.45489	0.42616	0.49366	0.50038					6.73333	0.576735	0.559665	0.474391	0.386329	0.341275	0.345534	0.383807	0.349064	0.536662	0.465112	0.328939	0.329842	0.309101	0.301926	0.329764	0.378019
				6.74	0.59369	0.492	0.51748	0.4594	0.42823	0.4377	0.4574	0.47197	0.51727	0.49056	0.44233	0.44346	0.4534	0.42417	0.49171	0.4983					6.74	0.577153	0.560063	0.473504	0.384562	0.341818	0.345046	0.382477	0.34675	0.533988	0.462867	0.328352	0.328501	0.308089	0.300516	0.328462	0.376448
				6.74667	0.59344	0.49219	0.51756	0.45794	0.42679	0.43549	0.45641	0.4711	0.51677	0.48976	0.44039	0.44177	0.45191	0.42183	0.48947	0.49651					6.74667	0.57691	0.56028	0.473577	0.38334	0.340669	0.343303	0.381649	0.346111	0.533472	0.462112	0.326912	0.327249	0.307076	0.298858	0.326965	0.375095
				6.75333	0.59232	0.49267	0.51478	0.45552	0.42537	0.43453	0.45657	0.47182	0.51662	0.48775	0.438	0.4405	0.45035	0.42056	0.48692	0.49442					6.75333	0.575821	0.560826	0.471033	0.381314	0.339535	0.342547	0.381783	0.34664	0.533317	0.460215	0.325138	0.326308	0.306016	0.297958	0.325262	0.373516
				6.76	0.59121	0.49211	0.51183	0.45659	0.42362	0.43427	0.45448	0.47206	0.51451	0.48671	0.43661	0.43995	0.44987	0.41853	0.48519	0.49306					6.76	0.574742	0.560188	0.468334	0.38221	0.338138	0.342342	0.380035	0.346816	0.531139	0.459234	0.324106	0.325901	0.30569	0.29652	0.324106	0.372489
				6.76667	0.5901	0.49171	0.51005	0.457	0.42217	0.43249	0.45343	0.47165	0.51285	0.48706	0.43491	0.44094	0.44907	0.41765	0.48566	0.49304					6.76667	0.573663	0.559733	0.466705	0.382553	0.336981	0.340938	0.379157	0.346515	0.529425	0.459564	0.322844	0.326634	0.305147	0.295897	0.32442	0.372474
				6.77333	0.58948	0.49097	0.50959	0.4559	0.42014	0.4323	0.45055	0.47102	0.51492	0.48754	0.4337	0.4401	0.44718	0.41746	0.48591	0.49305					6.77333	0.57306	0.558891	0.466284	0.381632	0.33536	0.340789	0.376749	0.346052	0.531562	0.460017	0.321946	0.326012	0.303862	0.295762	0.324587	0.372482
				6.78	0.58988	0.49061	0.50744	0.45607	0.42102	0.43026	0.44911	0.47032	0.51413	0.48664	0.43247	0.43847	0.44595	0.41798	0.48682	0.49079					6.78	0.573449	0.558481	0.464317	0.381775	0.336063	0.33918	0.375545	0.345538	0.530747	0.459168	0.321033	0.324805	0.303027	0.29613	0.325195	0.370774
				6.78667	0.58873	0.48988	0.50924	0.45512	0.42051	0.43083	0.44691	0.46931	0.51242	0.48671	0.43277	0.43705	0.44406	0.4196	0.48546	0.48953					6.78667	0.572331	0.55765	0.465964	0.38098	0.335656	0.33963	0.373705	0.344795	0.528982	0.459234	0.321256	0.323753	0.301742	0.297278	0.324287	0.369822
				6.79333	0.58853	0.48826	0.51062	0.45369	0.41873	0.4306	0.44477	0.46862	0.51174	0.48756	0.4331	0.43641	0.44199	0.41936	0.48442	0.48855					6.79333	0.572137	0.555806	0.467226	0.379782	0.334235	0.339448	0.371916	0.344289	0.52828	0.460036	0.321501	0.323279	0.300336	0.297108	0.323592	0.369082
				6.8	0.5873	0.48764	0.50989	0.45242	0.4193	0.43053	0.4452	0.46892	0.51155	0.48804	0.43121	0.43504	0.44092	0.41875	0.48241	0.48941					6.8	0.570941	0.5551	0.466559	0.378719	0.33469	0.339393	0.372275	0.344509	0.528083	0.460489	0.320098	0.322264	0.299609	0.296676	0.322249	0.369732
				6.80667	0.58724	0.48831	0.51002	0.45158	0.41936	0.43089	0.44461	0.46961	0.5124	0.48745	0.42848	0.43605	0.43885	0.41855	0.48176	0.48942					6.80667	0.570882	0.555863	0.466677	0.378016	0.334738	0.339677	0.371782	0.345016	0.528961	0.459932	0.318071	0.323012	0.298202	0.296534	0.321815	0.369739
				6.81333	0.58651	0.48763	0.51068	0.4525	0.4197	0.43083	0.44382	0.46992	0.51116	0.48685	0.4299	0.43768	0.4375	0.41973	0.48244	0.48902					6.81333	0.570173	0.555089	0.467281	0.378786	0.335009	0.33963	0.371121	0.345244	0.527681	0.459366	0.319125	0.324219	0.297285	0.29737	0.322269	0.369437
				6.82	0.58572	0.48785	0.51124	0.45273	0.42099	0.43304	0.44259	0.47112	0.50952	0.48786	0.43091	0.43879	0.43942	0.41918	0.48182	0.48812					6.82	0.569405	0.555339	0.467794	0.378979	0.336039	0.341372	0.370093	0.346125	0.525988	0.460319	0.319875	0.325042	0.298589	0.296981	0.321855	0.368757
				6.82667	0.58659	0.4882	0.51123	0.45215	0.41991	0.43477	0.44116	0.47153	0.5123	0.48898	0.43168	0.43876	0.44072	0.42068	0.48214	0.48991					6.82667	0.570251	0.555738	0.467785	0.378493	0.335177	0.342736	0.368897	0.346426	0.528858	0.461376	0.320447	0.325019	0.299473	0.298043	0.322069	0.370109
				6.83333	0.58912	0.49037	0.51208	0.45362	0.4213	0.43533	0.44252	0.47127	0.51358	0.49007	0.43348	0.43896	0.44197	0.42167	0.48323	0.49134					6.83333	0.57271	0.558208	0.468562	0.379724	0.336286	0.343177	0.370034	0.346235	0.530179	0.462404	0.321783	0.325167	0.300322	0.298745	0.322797	0.37119
				6.84	0.59194	0.4923	0.51315	0.45505	0.42259	0.43763	0.444	0.47193	0.51575	0.49235	0.43417	0.43912	0.44214	0.42302	0.48299	0.49261					6.84	0.575452	0.560405	0.469542	0.380921	0.337316	0.34499	0.371272	0.34672	0.532419	0.464556	0.322295	0.325286	0.300438	0.299701	0.322637	0.372149
				6.84667	0.59463	0.49414	0.51508	0.4583	0.42518	0.43917	0.44842	0.47615	0.51971	0.49455	0.43685	0.44269	0.44511	0.42454	0.48657	0.49356					6.84667	0.578067	0.562499	0.471307	0.383641	0.339383	0.346204	0.374968	0.349821	0.536507	0.466631	0.324284	0.327931	0.302456	0.300778	0.325028	0.372867
				6.85333	0.59706	0.49527	0.51615	0.46156	0.42766	0.44135	0.45004	0.47828	0.52317	0.49828	0.43997	0.44723	0.44902	0.42772	0.48906	0.49629					6.85333	0.580429	0.563786	0.472287	0.38637	0.341363	0.347923	0.376323	0.351386	0.540079	0.470151	0.3266	0.331294	0.305113	0.303031	0.326691	0.374929
				6.86	0.59996	0.4989	0.51867	0.46349	0.43275	0.44478	0.45154	0.48186	0.52497	0.50273	0.44255	0.45148	0.44994	0.42992	0.49222	0.50008					6.86	0.583248	0.567918	0.474592	0.387986	0.345426	0.350627	0.377577	0.354016	0.541937	0.47435	0.328516	0.334442	0.305738	0.30459	0.328802	0.377792
				6.86667	0.60248	0.50366	0.52358	0.46621	0.43712	0.44812	0.45604	0.48656	0.52903	0.50631	0.44621	0.45395	0.45388	0.43386	0.49689	0.50469					6.86667	0.585698	0.573336	0.479085	0.390263	0.348914	0.35326	0.38134	0.357469	0.546128	0.477727	0.331233	0.336272	0.308415	0.307381	0.331922	0.381275
				6.87333	0.60642	0.50805	0.52895	0.47005	0.4416	0.45217	0.46275	0.49059	0.53403	0.51134	0.45094	0.45965	0.45805	0.43885	0.50038	0.50905					6.87333	0.589528	0.578334	0.483999	0.393477	0.35249	0.356452	0.386951	0.36043	0.55129	0.482474	0.334744	0.340494	0.311249	0.310916	0.334253	0.384569
				6.88	0.61194	0.51385	0.53552	0.47546	0.44492	0.4584	0.46823	0.49335	0.53815	0.51714	0.45462	0.46336	0.46198	0.44389	0.50752	0.51253					6.88	0.594894	0.584936	0.49001	0.398006	0.35514	0.361364	0.391533	0.362457	0.555543	0.487946	0.337475	0.343242	0.313919	0.314487	0.339023	0.387198
				6.88667	0.61947	0.51932	0.54071	0.48076	0.44869	0.46411	0.47277	0.49701	0.54363	0.52401	0.45936	0.46763	0.46788	0.44837	0.5125	0.51758					6.88667	0.602215	0.591163	0.494759	0.402443	0.358149	0.365865	0.395329	0.365146	0.5612	0.494428	0.340994	0.346405	0.317928	0.317661	0.342349	0.391013
				6.89333	0.62596	0.5249	0.54591	0.48465	0.45173	0.47012	0.47755	0.50221	0.55018	0.53059	0.46373	0.47191	0.4727	0.45295	0.51597	0.5239					6.89333	0.608524	0.597515	0.499517	0.405699	0.360576	0.370603	0.399326	0.368967	0.567962	0.500637	0.344238	0.349576	0.321203	0.320906	0.344667	0.395788
				6.9	0.63391	0.53212	0.55097	0.4885	0.45682	0.47455	0.4818	0.50634	0.55588	0.53704	0.46949	0.47645	0.47848	0.45805	0.52031	0.52903					6.9	0.616252	0.605733	0.504147	0.408922	0.364639	0.374095	0.40288	0.372001	0.573846	0.506723	0.348514	0.352939	0.325131	0.324519	0.347566	0.399663
				6.90667	0.64054	0.53987	0.55468	0.49327	0.46219	0.47956	0.48787	0.51214	0.56128	0.54312	0.47456	0.4802	0.48234	0.46271	0.52613	0.53413					6.90667	0.622698	0.614556	0.507542	0.412915	0.368925	0.378044	0.407956	0.376262	0.579421	0.512459	0.352277	0.355717	0.327754	0.327821	0.351454	0.403516
				6.91333	0.64628	0.5463	0.55887	0.49814	0.46579	0.48232	0.49325	0.51773	0.56618	0.5488	0.47938	0.48325	0.48698	0.46726	0.53188	0.54001					6.91333	0.628278	0.621875	0.511376	0.416991	0.371799	0.38022	0.412455	0.380369	0.584479	0.517819	0.355855	0.357976	0.330907	0.331044	0.355295	0.407958
				6.92	0.65131	0.5497	0.56388	0.5017	0.47015	0.48917	0.49741	0.51961	0.57148	0.55451	0.4857	0.48742	0.49299	0.47078	0.53621	0.54419					6.92	0.633168	0.625745	0.51596	0.419971	0.375279	0.38562	0.415933	0.38175	0.58995	0.523206	0.360547	0.361065	0.334991	0.333538	0.358188	0.411116
				6.92667	0.65461	0.5533	0.56654	0.50588	0.47393	0.49422	0.50086	0.52121	0.57554	0.56056	0.49139	0.49228	0.49572	0.4732	0.54017	0.54892					6.92667	0.636376	0.629843	0.518394	0.423471	0.378296	0.389601	0.418818	0.382926	0.594142	0.528915	0.364771	0.364665	0.336846	0.335253	0.360833	0.414689
				6.93333	0.65631	0.55721	0.56978	0.50978	0.4759	0.49756	0.5046	0.52503	0.57687	0.56604	0.497	0.49588	0.49946	0.4765	0.54323	0.55154					6.93333	0.638028	0.634294	0.521359	0.426735	0.379869	0.392234	0.421946	0.385732	0.595515	0.534086	0.368935	0.367332	0.339387	0.337591	0.362877	0.416669
				6.94	0.65583	0.55877	0.57136	0.51271	0.47761	0.49905	0.50799	0.52776	0.5783	0.56918	0.49894	0.50089	0.50279	0.47921	0.54572	0.5552					6.94	0.637562	0.63607	0.522805	0.429188	0.381234	0.393409	0.42478	0.387738	0.596991	0.537048	0.370375	0.371043	0.34165	0.339511	0.36454	0.419434
				6.94667	0.65721	0.55915	0.5739	0.51414	0.47941	0.49986	0.51	0.53131	0.58054	0.57001	0.50078	0.50352	0.5049	0.48128	0.54747	0.55748					6.94667	0.638903	0.636503	0.525129	0.430385	0.38267	0.394047	0.426461	0.390346	0.599303	0.537831	0.371741	0.372991	0.343084	0.340977	0.365709	0.421156
				6.95333	0.65683	0.55891	0.57476	0.51453	0.47929	0.50199	0.51263	0.53158	0.58092	0.56973	0.50602	0.50422	0.50878	0.48182	0.54935	0.55761					6.95333	0.638534	0.63623	0.525916	0.430711	0.382575	0.395726	0.42866	0.390544	0.599695	0.537567	0.375631	0.37351	0.34572	0.34136	0.366965	0.421254
				6.96	0.65668	0.55877	0.57619	0.51374	0.47994	0.50434	0.51268	0.53315	0.58003	0.56998	0.5067	0.50602	0.51055	0.48198	0.5506	0.55774					6.96	0.638388	0.63607	0.527224	0.43005	0.383094	0.397579	0.428702	0.391698	0.598777	0.537803	0.376136	0.374843	0.346923	0.341473	0.3678	0.421352
				6.96667	0.65516	0.55839	0.57589	0.51299	0.48108	0.50418	0.51176	0.53307	0.57769	0.56815	0.5057	0.50686	0.51001	0.48127	0.55046	0.55768					6.96667	0.636911	0.635638	0.52695	0.429422	0.384003	0.397453	0.427933	0.391639	0.596361	0.536076	0.375393	0.375466	0.346556	0.34097	0.367706	0.421307
				6.97333	0.65314	0.55704	0.57198	0.51189	0.48056	0.50535	0.51155	0.53417	0.57653	0.56667	0.50563	0.50697	0.50883	0.48033	0.54987	0.55827					6.97333	0.634947	0.634101	0.523372	0.428501	0.383588	0.398375	0.427757	0.392447	0.595164	0.53468	0.375341	0.375547	0.345754	0.340304	0.367312	0.421753
				6.98	0.65103	0.55513	0.5697	0.50934	0.47884	0.50449	0.51012	0.53364	0.57371	0.56503	0.50634	0.50595	0.50756	0.48124	0.54816	0.55859					6.98	0.632896	0.631927	0.521286	0.426367	0.382215	0.397697	0.426561	0.392058	0.592252	0.533133	0.375868	0.374792	0.344891	0.340949	0.36617	0.421995
				6.98667	0.64867	0.55315	0.56684	0.50763	0.47665	0.50521	0.50855	0.53191	0.57148	0.56222	0.50563	0.50281	0.5077	0.47989	0.54712	0.55739					6.98667	0.630601	0.629673	0.518669	0.424935	0.380467	0.398265	0.425249	0.390787	0.58995	0.530481	0.375341	0.372466	0.344986	0.339992	0.365475	0.421088
				6.99333	0.64666	0.55266	0.56553	0.50523	0.47489	0.50407	0.50719	0.52934	0.56855	0.5591	0.50478	0.50193	0.50707	0.47807	0.54489	0.55748					6.99333	0.628647	0.629115	0.51747	0.422926	0.379063	0.397366	0.424111	0.388899	0.586926	0.527537	0.37471	0.371814	0.344558	0.338703	0.363986	0.421156
				7	0.64365	0.54971	0.5652	0.50359	0.47286	0.50186	0.50603	0.52745	0.56612	0.55578	0.50251	0.5012	0.50705	0.47601	0.54359	0.55828					7	0.625721	0.625757	0.517168	0.421554	0.377442	0.395624	0.423141	0.38751	0.584417	0.524405	0.373025	0.371273	0.344544	0.337243	0.363117	0.42176
				7.00667	0.64023	0.54691	0.56408	0.50276	0.47104	0.50036	0.504	0.52508	0.564	0.55334	0.49975	0.50103	0.50545	0.47449	0.54029	0.55819					7.00667	0.622396	0.622569	0.516143	0.420859	0.375989	0.394441	0.421444	0.385769	0.582229	0.522103	0.370977	0.371147	0.343457	0.336167	0.360913	0.421692
				7.01333	0.63795	0.54446	0.56171	0.50267	0.46701	0.49792	0.50266	0.52344	0.561	0.55004	0.49831	0.498	0.5062	0.47346	0.54005	0.5548					7.01333	0.62018	0.619781	0.513975	0.420783	0.372773	0.392518	0.420323	0.384564	0.579132	0.518989	0.369908	0.368902	0.343967	0.335437	0.360753	0.419131
				7.02	0.63434	0.54129	0.55909	0.5014	0.46377	0.49667	0.50011	0.52414	0.55874	0.54944	0.49648	0.49626	0.50488	0.47366	0.54069	0.55257					7.02	0.61667	0.616172	0.511577	0.41972	0.370186	0.391532	0.418191	0.385078	0.576799	0.518423	0.368549	0.367614	0.34307	0.335579	0.36118	0.417447
				7.02667	0.63296	0.53998	0.55647	0.49784	0.46366	0.49527	0.49932	0.52249	0.55737	0.55057	0.49191	0.49391	0.50184	0.47244	0.54091	0.55092					7.02667	0.615329	0.614681	0.50918	0.41674	0.370099	0.390429	0.41753	0.383866	0.575384	0.519489	0.365157	0.365873	0.341004	0.334714	0.361327	0.4162
				7.03333	0.62966	0.53908	0.55568	0.49562	0.46226	0.49373	0.49824	0.52059	0.55506	0.54847	0.49054	0.49278	0.5009	0.47167	0.53937	0.54943					7.03333	0.612121	0.613656	0.508457	0.414882	0.368981	0.389215	0.416627	0.38247	0.573	0.517507	0.36414	0.365036	0.340366	0.334169	0.360298	0.415075
				7.04	0.62709	0.53934	0.55496	0.49372	0.45943	0.49164	0.49712	0.52031	0.55376	0.54724	0.49002	0.4925	0.5026	0.47111	0.53724	0.54953					7.04	0.609622	0.613952	0.507798	0.413291	0.366722	0.387567	0.415691	0.382264	0.571658	0.516347	0.363754	0.364828	0.341521	0.333772	0.358876	0.41515
				7.04667	0.62652	0.53931	0.55451	0.49099	0.45829	0.49016	0.49668	0.52129	0.55183	0.54579	0.48727	0.49182	0.50225	0.47007	0.53643	0.54726					7.04667	0.609068	0.613918	0.507387	0.411006	0.365812	0.386401	0.415323	0.382984	0.569665	0.514979	0.361712	0.364324	0.341283	0.333035	0.358334	0.413435
				7.05333	0.62718	0.53715	0.55451	0.48932	0.4582	0.48903	0.4954	0.52328	0.55208	0.54599	0.48381	0.49378	0.50146	0.46955	0.53694	0.54573					7.05333	0.60971	0.611459	0.507387	0.409608	0.36574	0.38551	0.414253	0.384446	0.569923	0.515167	0.359144	0.365776	0.340746	0.332667	0.358675	0.412279
				7.06	0.62563	0.53566	0.55336	0.49072	0.45992	0.48943	0.49377	0.52371	0.55179	0.54636	0.48434	0.49499	0.5005	0.47016	0.53596	0.54448					7.06	0.608203	0.609763	0.506334	0.41078	0.367113	0.385825	0.41289	0.384762	0.569624	0.515517	0.359537	0.366673	0.340094	0.333099	0.358021	0.411335
				7.06667	0.62564	0.53738	0.55249	0.49112	0.46079	0.49032	0.49415	0.52296	0.55235	0.54762	0.48438	0.49697	0.4985	0.47117	0.53444	0.54442					7.06667	0.608213	0.611721	0.505538	0.411115	0.367808	0.386527	0.413207	0.384211	0.570202	0.516705	0.359567	0.368139	0.338735	0.333814	0.357005	0.41129
				7.07333	0.62434	0.53906	0.55346	0.49114	0.46161	0.49075	0.49427	0.5244	0.55355	0.54704	0.48427	0.49708	0.49992	0.47095	0.53479	0.54343					7.07333	0.606949	0.613634	0.506426	0.411132	0.368462	0.386866	0.413308	0.385269	0.571441	0.516158	0.359485	0.368221	0.3397	0.333659	0.357239	0.410542
				7.08	0.6232	0.53851	0.55438	0.49002	0.46116	0.49095	0.49389	0.52497	0.55411	0.54773	0.48314	0.49747	0.50112	0.47234	0.53646	0.5454					7.08	0.605841	0.613007	0.507268	0.410194	0.368103	0.387023	0.41299	0.385688	0.572019	0.516809	0.358647	0.36851	0.340515	0.334643	0.358355	0.41203
				7.08667	0.62207	0.53846	0.55588	0.48955	0.46029	0.49167	0.49182	0.52602	0.55504	0.54853	0.48471	0.49864	0.50334	0.47255	0.53768	0.5467					7.08667	0.604742	0.612951	0.50864	0.409801	0.367409	0.387591	0.411259	0.38646	0.572979	0.517564	0.359812	0.369377	0.342023	0.334792	0.359169	0.413012
				7.09333	0.62504	0.53694	0.5576	0.49165	0.46059	0.49041	0.49219	0.52818	0.55691	0.54936	0.48701	0.50091	0.50493	0.47522	0.54045	0.54774					7.09333	0.60763	0.61122	0.510214	0.411559	0.367648	0.386598	0.411568	0.388046	0.574909	0.518347	0.361519	0.371058	0.343104	0.336684	0.36102	0.413798
				7.1	0.62492	0.53804	0.55899	0.4937	0.46227	0.49096	0.49429	0.52927	0.55825	0.55003	0.48597	0.50336	0.50598	0.47676	0.54191	0.54743					7.1	0.607513	0.612472	0.511486	0.413275	0.368989	0.387031	0.413324	0.388847	0.576293	0.518979	0.360747	0.372873	0.343817	0.337775	0.361995	0.413564
				7.10667	0.62689	0.54152	0.5612	0.49435	0.46375	0.49286	0.49692	0.52962	0.55981	0.55155	0.48753	0.5033	0.50712	0.4797	0.54306	0.54866					7.10667	0.609428	0.616434	0.513508	0.413819	0.37017	0.388529	0.415524	0.389104	0.577903	0.520414	0.361905	0.372829	0.344592	0.339858	0.362763	0.414493
				7.11333	0.62815	0.54243	0.56247	0.49718	0.4664	0.49511	0.5012	0.53238	0.56164	0.55481	0.49027	0.50422	0.50839	0.48116	0.54576	0.55035					7.11333	0.610653	0.61747	0.51467	0.416188	0.372286	0.390303	0.419103	0.391132	0.579792	0.52349	0.363939	0.37351	0.345455	0.340892	0.364567	0.41577
				7.12	0.63154	0.54426	0.56569	0.50025	0.46843	0.49611	0.50371	0.53481	0.56295	0.55579	0.49292	0.50864	0.51002	0.48272	0.54906	0.55186					7.12	0.613948	0.619553	0.517617	0.418758	0.373906	0.391091	0.421201	0.392917	0.581145	0.524414	0.365907	0.376784	0.346563	0.341997	0.366771	0.41691
				7.12667	0.63273	0.54601	0.56866	0.50208	0.46984	0.49846	0.50539	0.53703	0.56477	0.55623	0.4944	0.51182	0.51349	0.48654	0.55098	0.55557					7.12667	0.615105	0.621545	0.520334	0.42029	0.375032	0.392944	0.422606	0.394548	0.583024	0.524829	0.367005	0.37914	0.348921	0.344704	0.368054	0.419713
				7.13333	0.63352	0.54942	0.5694	0.50574	0.47081	0.50186	0.5066	0.53928	0.56864	0.56059	0.49589	0.51486	0.5169	0.49203	0.55565	0.55872					7.13333	0.615873	0.625427	0.521011	0.423353	0.375806	0.395624	0.423618	0.396201	0.587019	0.528943	0.368111	0.381392	0.351238	0.348593	0.371173	0.422093
				7.14	0.63606	0.55291	0.57231	0.50835	0.47494	0.50592	0.50792	0.54134	0.57132	0.56457	0.49892	0.51811	0.51888	0.49483	0.55971	0.56074					7.14	0.618343	0.6294	0.523674	0.425538	0.379102	0.398824	0.424722	0.397715	0.589785	0.532699	0.37036	0.383799	0.352583	0.350577	0.373885	0.423619
				7.14667	0.63691	0.55541	0.5757	0.50955	0.47946	0.50775	0.51138	0.54309	0.57511	0.56817	0.50287	0.52144	0.52096	0.49796	0.56235	0.5636					7.14667	0.619169	0.632245	0.526776	0.426543	0.38271	0.400267	0.427615	0.399001	0.593698	0.536095	0.373293	0.386266	0.353996	0.352795	0.375649	0.425779
				7.15333	0.64066	0.55902	0.57977	0.51199	0.48225	0.5116	0.51416	0.54695	0.57885	0.57147	0.50636	0.52367	0.52559	0.503	0.56639	0.56576					7.15333	0.622814	0.636355	0.5305	0.428585	0.384937	0.403302	0.42994	0.401837	0.597559	0.539209	0.375883	0.387918	0.357143	0.356365	0.378348	0.427411
				7.16	0.64481	0.56086	0.58308	0.51603	0.48631	0.51391	0.51682	0.55201	0.5814	0.5753	0.51146	0.5272	0.52931	0.50808	0.56863	0.56861					7.16	0.626849	0.638449	0.533529	0.431967	0.388178	0.405123	0.432164	0.405554	0.600191	0.542823	0.379669	0.390533	0.35967	0.359964	0.379844	0.429564
				7.16667	0.64715	0.5632	0.58551	0.51904	0.49104	0.51674	0.51863	0.55633	0.58495	0.58012	0.51753	0.53161	0.53379	0.51194	0.56957	0.57155					7.16667	0.629124	0.641113	0.535752	0.434487	0.391954	0.407354	0.433677	0.408728	0.603856	0.547371	0.384175	0.3938	0.362715	0.362699	0.380472	0.431785
				7.17333	0.64956	0.5654	0.5898	0.52137	0.49506	0.51953	0.52257	0.56006	0.5885	0.58269	0.5216	0.53595	0.53553	0.51422	0.5729	0.57582					7.17333	0.631467	0.643617	0.539678	0.436437	0.395162	0.409553	0.436972	0.411468	0.60752	0.549796	0.387196	0.397015	0.363897	0.364314	0.382696	0.435011
				7.18	0.65236	0.56958	0.59387	0.52525	0.49626	0.52423	0.52304	0.56176	0.59148	0.58724	0.52621	0.53857	0.53827	0.51847	0.57559	0.58052					7.18	0.634189	0.648376	0.543402	0.439685	0.39612	0.413258	0.437365	0.412717	0.610597	0.554089	0.390618	0.398955	0.365759	0.367326	0.384493	0.438562
				7.18667	0.65372	0.57336	0.5989	0.52773	0.49992	0.52814	0.52443	0.56482	0.5956	0.5907	0.52965	0.54282	0.54027	0.52227	0.57885	0.58443					7.18667	0.635511	0.652679	0.548004	0.441761	0.399042	0.416341	0.438527	0.414965	0.61485	0.557353	0.393172	0.402104	0.367118	0.370018	0.386671	0.441516
				7.19333	0.65625	0.57598	0.60237	0.53194	0.50314	0.5318	0.52764	0.56798	0.59806	0.59472	0.53412	0.54676	0.54244	0.5269	0.58341	0.58778					7.19333	0.63797	0.655661	0.551179	0.445285	0.401612	0.419226	0.441212	0.417287	0.617389	0.561146	0.39649	0.405022	0.368592	0.373298	0.389717	0.444047
				7.2	0.65828	0.57918	0.60334	0.53416	0.50603	0.53534	0.53096	0.56943	0.60143	0.59932	0.54017	0.54891	0.54624	0.52925	0.5861	0.5904					7.2	0.639944	0.659304	0.552067	0.447144	0.403919	0.422017	0.443988	0.418352	0.620868	0.565487	0.400981	0.406615	0.371174	0.374963	0.391514	0.446026
				7.20667	0.66087	0.58053	0.60518	0.53544	0.51018	0.53731	0.535	0.57246	0.6055	0.60241	0.54525	0.55272	0.55186	0.53234	0.59041	0.59414					7.20667	0.642461	0.66084	0.553751	0.448215	0.407231	0.42357	0.447366	0.420578	0.62507	0.568402	0.404752	0.409437	0.374993	0.377152	0.394393	0.448851
				7.21333	0.66273	0.58356	0.60737	0.5389	0.51358	0.53868	0.53653	0.57556	0.60968	0.60438	0.54915	0.55713	0.5546	0.53432	0.59497	0.59745					7.21333	0.64427	0.66429	0.555755	0.451111	0.409945	0.42465	0.448645	0.422856	0.629385	0.570261	0.407647	0.412704	0.376855	0.378555	0.397439	0.451352
				7.22	0.66367	0.58685	0.61157	0.54189	0.51632	0.54328	0.53718	0.57813	0.61201	0.60769	0.55377	0.56101	0.55733	0.53802	0.59867	0.60067					7.22	0.645183	0.668035	0.559598	0.453614	0.412132	0.428276	0.449189	0.424744	0.63179	0.573384	0.411077	0.415578	0.37871	0.381176	0.399911	0.453785
				7.22667	0.666	0.58723	0.61531	0.54389	0.51983	0.54688	0.54081	0.58106	0.6135	0.61172	0.56111	0.56533	0.56085	0.54154	0.60203	0.60407					7.22667	0.647449	0.668467	0.56302	0.455289	0.414934	0.431114	0.452224	0.426897	0.633328	0.577187	0.416526	0.418778	0.381102	0.38367	0.402155	0.456353
				7.23333	0.66936	0.59014	0.61838	0.54664	0.52303	0.55103	0.54409	0.58426	0.61581	0.61537	0.56678	0.56868	0.56132	0.54683	0.60691	0.60561					7.23333	0.650715	0.67178	0.565829	0.457591	0.417488	0.434385	0.454967	0.429248	0.635713	0.580631	0.420735	0.42126	0.381421	0.387418	0.405415	0.457517
				7.24	0.67186	0.59375	0.62219	0.55036	0.52751	0.55412	0.54714	0.58669	0.6193	0.61911	0.57188	0.57367	0.56402	0.55068	0.61073	0.60821					7.24	0.653145	0.675889	0.569315	0.460705	0.421064	0.436821	0.457517	0.431033	0.639316	0.58416	0.42452	0.424956	0.383256	0.390146	0.407967	0.459481
				7.24667	0.67435	0.59812	0.62534	0.55415	0.53242	0.55759	0.5491	0.59202	0.62224	0.62186	0.57734	0.57706	0.56768	0.55443	0.61466	0.61343					7.24667	0.655566	0.680864	0.572197	0.463877	0.424984	0.439557	0.459156	0.434949	0.642351	0.586754	0.428574	0.427468	0.385743	0.392802	0.410592	0.463424
				7.25333	0.67776	0.60164	0.62906	0.55702	0.53661	0.5619	0.55076	0.59624	0.62606	0.62574	0.5834	0.57995	0.57151	0.55633	0.61854	0.61733					7.25333	0.658881	0.684871	0.575601	0.46628	0.428328	0.442954	0.460545	0.438049	0.646294	0.590415	0.433072	0.429608	0.388346	0.394149	0.413184	0.466371
				7.26	0.68174	0.60506	0.63333	0.56126	0.54086	0.56635	0.55417	0.60102	0.63159	0.62924	0.58604	0.58452	0.57696	0.56203	0.62143	0.62045					7.26	0.66275	0.688764	0.579508	0.469829	0.431721	0.446462	0.463396	0.441561	0.652003	0.593718	0.435032	0.432994	0.392049	0.398187	0.415114	0.468728
				7.26667	0.68717	0.60723	0.63798	0.56506	0.54473	0.57083	0.55741	0.60599	0.63457	0.63381	0.59235	0.58869	0.58168	0.56919	0.62451	0.62627					7.26667	0.668029	0.691234	0.583763	0.47301	0.43481	0.449994	0.466105	0.445212	0.655079	0.59803	0.439716	0.436083	0.395256	0.40326	0.417172	0.473124
				7.27333	0.69005	0.61198	0.6414	0.56893	0.54896	0.57561	0.56365	0.61107	0.63793	0.63847	0.59722	0.59076	0.58481	0.5731	0.62849	0.63095					7.27333	0.670829	0.696641	0.586893	0.476249	0.438186	0.453762	0.471323	0.448945	0.658548	0.602427	0.443331	0.437616	0.397383	0.40603	0.41983	0.47666
				7.28	0.69364	0.61527	0.64464	0.5733	0.55325	0.58025	0.56998	0.61527	0.64198	0.64271	0.60211	0.59645	0.58781	0.57903	0.63281	0.63494					7.28	0.674319	0.700386	0.589857	0.479908	0.44161	0.45742	0.476616	0.45203	0.662729	0.606427	0.446961	0.441831	0.399422	0.410231	0.422716	0.479674
				7.28667	0.69739	0.61861	0.65086	0.5769	0.55825	0.58597	0.57505	0.62114	0.64806	0.64656	0.60615	0.60341	0.59293	0.58516	0.63767	0.6394					7.28667	0.677964	0.704188	0.595549	0.482921	0.445601	0.461929	0.480856	0.456343	0.669005	0.61006	0.44996	0.446987	0.402901	0.414574	0.425963	0.483044
				7.29333	0.70185	0.62394	0.65734	0.58134	0.56501	0.59145	0.58009	0.62633	0.65485	0.6533	0.6118	0.60889	0.60051	0.59065	0.6426	0.64556					7.29333	0.6823	0.710256	0.601478	0.486638	0.450997	0.466249	0.48507	0.460156	0.676015	0.61642	0.454154	0.451046	0.408051	0.418464	0.429256	0.487697
				7.3	0.70521	0.63038	0.66452	0.58693	0.57131	0.59593	0.58434	0.63232	0.66089	0.65983	0.61783	0.61751	0.60527	0.5979	0.64875	0.65223					7.3	0.685566	0.717587	0.608048	0.491317	0.456026	0.469781	0.488624	0.464557	0.68225	0.622581	0.45863	0.457432	0.411286	0.4236	0.433364	0.492736
				7.30667	0.71165	0.63723	0.67166	0.59292	0.57883	0.60313	0.59053	0.64048	0.66739	0.66607	0.62355	0.6262	0.61232	0.60598	0.65663	0.66111					7.30667	0.691827	0.725384	0.614581	0.496331	0.462029	0.475457	0.4938	0.470552	0.68896	0.628469	0.462876	0.463869	0.416076	0.429325	0.438628	0.499445
				7.31333	0.72104	0.64502	0.67977	0.6003	0.58545	0.61044	0.59889	0.6475	0.67529	0.6737	0.63278	0.63557	0.61999	0.61646	0.66662	0.66929					7.31333	0.700955	0.734252	0.622002	0.502509	0.467313	0.481219	0.500791	0.475709	0.697116	0.635668	0.469728	0.47081	0.421288	0.436749	0.445301	0.505624
				7.32	0.72966	0.65248	0.68902	0.60794	0.59495	0.61955	0.60894	0.65558	0.68388	0.68186	0.64308	0.64466	0.62795	0.62667	0.67487	0.67818					7.32	0.709335	0.742744	0.630466	0.508905	0.474896	0.488401	0.509195	0.481645	0.705983	0.643367	0.477374	0.477543	0.426697	0.443983	0.450812	0.512341
				7.32667	0.73738	0.66124	0.69944	0.61813	0.60467	0.6289	0.6192	0.66621	0.69275	0.69139	0.65212	0.65534	0.63872	0.63625	0.68437	0.68759					7.32667	0.71684	0.752716	0.64	0.517435	0.482654	0.495771	0.517774	0.489455	0.71514	0.652359	0.484085	0.485455	0.434015	0.45077	0.457158	0.519449
				7.33333	0.74639	0.67181	0.71154	0.62781	0.61619	0.64062	0.62824	0.67644	0.70199	0.69997	0.6629	0.66717	0.65103	0.64844	0.69617	0.6985					7.33333	0.725599	0.764748	0.651072	0.525538	0.49185	0.50501	0.525333	0.496971	0.724678	0.660455	0.492087	0.494218	0.44238	0.459407	0.465041	0.527692
				7.34	0.75691	0.68193	0.7207	0.63675	0.62807	0.65144	0.63639	0.68647	0.71264	0.70876	0.67215	0.67773	0.66237	0.66014	0.70605	0.71057					7.34	0.735826	0.776268	0.659453	0.533021	0.501333	0.51354	0.532148	0.50434	0.735673	0.668749	0.498953	0.502041	0.450086	0.467696	0.47164	0.53681
				7.34667	0.76749	0.68921	0.72986	0.64667	0.63835	0.65966	0.64863	0.69795	0.72273	0.71732	0.68304	0.68722	0.67192	0.67029	0.71552	0.72383					7.34667	0.746112	0.784555	0.667835	0.541325	0.509538	0.52002	0.542383	0.512774	0.746089	0.676825	0.507037	0.509071	0.456575	0.474887	0.477966	0.546827
				7.35333	0.77774	0.6986	0.73962	0.65679	0.64857	0.66897	0.66187	0.70825	0.7335	0.72773	0.69188	0.69671	0.68409	0.678	0.72552	0.73331					7.35333	0.756076	0.795244	0.676766	0.549797	0.517696	0.527359	0.553454	0.520341	0.757207	0.686648	0.513599	0.5161	0.464845	0.480349	0.484646	0.553989
				7.36	0.78693	0.70699	0.74973	0.66704	0.65914	0.67889	0.67241	0.71851	0.74248	0.73675	0.702	0.70696	0.69483	0.68972	0.73682	0.74451					7.36	0.76501	0.804795	0.686016	0.558377	0.526133	0.535179	0.562268	0.527879	0.766477	0.695159	0.521112	0.523693	0.472142	0.488653	0.492195	0.56245
				7.36667	0.79669	0.71484	0.76155	0.67353	0.66945	0.6854	0.68118	0.72809	0.75307	0.74409	0.71186	0.71601	0.70634	0.70147	0.74707	0.75464					7.36667	0.774498	0.813731	0.696832	0.56381	0.534363	0.540311	0.569601	0.534918	0.777409	0.702084	0.528431	0.530397	0.479964	0.496977	0.499042	0.570103
				7.37333	0.80683	0.72281	0.77092	0.68315	0.67946	0.69472	0.69099	0.73871	0.76458	0.75284	0.71978	0.72616	0.716	0.71006	0.75604	0.76599					7.37333	0.784356	0.822803	0.705406	0.571863	0.542353	0.547658	0.577805	0.54272	0.789291	0.71034	0.53431	0.537916	0.486528	0.503063	0.505034	0.578678
				7.38	0.81728	0.73305	0.78015	0.6929	0.68761	0.70517	0.69943	0.74858	0.77251	0.76188	0.72795	0.73557	0.72584	0.71971	0.76523	0.7772					7.38	0.794515	0.83446	0.713851	0.580024	0.548858	0.555896	0.584862	0.549971	0.797478	0.71887	0.540375	0.544887	0.493214	0.5099	0.511173	0.587147
				7.38667	0.82555	0.74094	0.78671	0.70235	0.6964	0.71404	0.70785	0.75753	0.78149	0.77069	0.73546	0.74284	0.73471	0.72715	0.77318	0.78731					7.38667	0.802554	0.843442	0.719854	0.587935	0.555874	0.562889	0.591903	0.556547	0.806748	0.727183	0.54595	0.550272	0.499241	0.515171	0.516483	0.594784
				7.39333	0.83279	0.7491	0.79252	0.71024	0.70509	0.72098	0.71763	0.76447	0.78855	0.77925	0.74353	0.75074	0.74271	0.73474	0.78084	0.79628					7.39333	0.809593	0.85273	0.72517	0.59454	0.562811	0.568359	0.600081	0.561645	0.814036	0.735259	0.55194	0.556124	0.504677	0.520548	0.5216	0.601561
				7.4	0.8412	0.7585	0.79966	0.71582	0.71203	0.72831	0.72535	0.77234	0.79433	0.78568	0.75164	0.75941	0.74904	0.7419	0.7893	0.80522					7.4	0.817768	0.863431	0.731703	0.599211	0.56835	0.574138	0.606536	0.567427	0.820003	0.741326	0.557961	0.562547	0.508979	0.525621	0.527251	0.608315
				7.40667	0.84826	0.76513	0.80792	0.72233	0.71993	0.73411	0.73272	0.77989	0.80255	0.79202	0.75875	0.76671	0.75763	0.74856	0.79575	0.81309					7.40667	0.824632	0.870978	0.739261	0.60466	0.574656	0.57871	0.612699	0.572974	0.828489	0.747308	0.563239	0.567954	0.514816	0.53034	0.53156	0.61426
				7.41333	0.85456	0.77255	0.81534	0.72826	0.72807	0.74153	0.74005	0.78525	0.81019	0.79865	0.76677	0.77209	0.76525	0.75596	0.8022	0.82078					7.41333	0.830756	0.879425	0.746051	0.609624	0.581154	0.584559	0.618828	0.576912	0.836376	0.753564	0.569192	0.57194	0.519993	0.535582	0.535868	0.62007
				7.42	0.86217	0.77778	0.82076	0.73448	0.73428	0.7461	0.74762	0.79201	0.81756	0.80452	0.77248	0.77819	0.77232	0.76237	0.80707	0.82742					7.42	0.838154	0.885378	0.75101	0.614831	0.586111	0.588162	0.625158	0.581879	0.843984	0.759103	0.573431	0.576458	0.524798	0.540124	0.539122	0.625086
				7.42667	0.87007	0.78362	0.82594	0.74159	0.73925	0.75155	0.75512	0.79774	0.82275	0.80963	0.77984	0.78457	0.77897	0.76808	0.81225	0.83661					7.42667	0.845834	0.892026	0.75575	0.620783	0.590078	0.592458	0.63143	0.586088	0.849341	0.763924	0.578894	0.581184	0.529316	0.544169	0.542582	0.632029
				7.43333	0.8768	0.78972	0.83069	0.74722	0.74594	0.7583	0.76082	0.80205	0.82769	0.81568	0.78373	0.78966	0.78421	0.77526	0.81861	0.84336					7.43333	0.852377	0.89897	0.760096	0.625495	0.595418	0.597779	0.636196	0.589255	0.854441	0.769633	0.581782	0.584955	0.532877	0.549256	0.54683	0.637128
				7.44	0.88095	0.79379	0.83567	0.75228	0.75284	0.76347	0.76626	0.80648	0.83347	0.82122	0.79025	0.79516	0.78981	0.7797	0.82579	0.84828					7.44	0.856411	0.903603	0.764653	0.629731	0.600925	0.601855	0.640745	0.59251	0.860408	0.77486	0.586622	0.589029	0.536682	0.552402	0.551627	0.640845
				7.44667	0.8854	0.79942	0.84061	0.75818	0.75808	0.76962	0.77251	0.81193	0.8406	0.82787	0.79819	0.80087	0.79604	0.78505	0.83125	0.85476					7.44667	0.860737	0.910012	0.769173	0.63467	0.605108	0.606703	0.645971	0.596514	0.867768	0.781135	0.592516	0.593259	0.540915	0.556192	0.555274	0.64574
				7.45333	0.88966	0.80334	0.8467	0.76494	0.76302	0.77509	0.77908	0.81734	0.84686	0.83233	0.80279	0.80571	0.80049	0.79032	0.83528	0.85999					7.45333	0.864879	0.914474	0.774746	0.640329	0.609051	0.611015	0.651465	0.600488	0.874231	0.785343	0.595931	0.596844	0.543939	0.559926	0.557966	0.649691
				7.46	0.89554	0.80781	0.85158	0.7715	0.76881	0.7784	0.78417	0.82288	0.85142	0.83647	0.80763	0.80991	0.8059	0.79495	0.84046	0.86745					7.46	0.870595	0.919562	0.779211	0.64582	0.613673	0.613624	0.655722	0.604558	0.878938	0.789249	0.599523	0.599955	0.547615	0.563206	0.561426	0.655327
				7.46667	0.90047	0.81086	0.85686	0.77569	0.775	0.7831	0.78923	0.82838	0.85641	0.84079	0.81314	0.81257	0.81317	0.79871	0.8464	0.87345					7.46667	0.875387	0.923034	0.784042	0.649328	0.618614	0.61733	0.659953	0.608599	0.884089	0.793325	0.603614	0.601926	0.552555	0.56587	0.565394	0.65986
				7.47333	0.90704	0.81372	0.86093	0.77887	0.78182	0.78603	0.79565	0.83266	0.86122	0.84668	0.81802	0.8175	0.81853	0.80487	0.85266	0.87906					7.47333	0.881774	0.92629	0.787766	0.65199	0.624058	0.619639	0.665321	0.611744	0.889055	0.798883	0.607236	0.605578	0.556198	0.570234	0.569576	0.664098
				7.48	0.91182	0.81555	0.86468	0.78387	0.78683	0.79058	0.80162	0.83704	0.86611	0.85158	0.82226	0.82208	0.8236	0.81297	0.85724	0.88439					7.48	0.886421	0.928373	0.791198	0.656175	0.628057	0.623226	0.670313	0.614962	0.894103	0.803506	0.610384	0.608971	0.559643	0.575973	0.572635	0.668125
				7.48667	0.9147	0.82006	0.86988	0.78835	0.79106	0.79574	0.80711	0.84149	0.86942	0.85428	0.82656	0.82788	0.8286	0.81827	0.86208	0.89071					7.48667	0.889221	0.933507	0.795956	0.659925	0.631433	0.627294	0.674904	0.618231	0.89752	0.806054	0.613576	0.613267	0.56304	0.579728	0.575868	0.672899
				7.49333	0.91817	0.82381	0.87412	0.79379	0.79541	0.79975	0.81156	0.84559	0.87103	0.85999	0.83187	0.83057	0.83295	0.82384	0.86713	0.89452					7.49333	0.892594	0.937776	0.799836	0.664479	0.634905	0.630455	0.678625	0.621243	0.899182	0.811441	0.617517	0.61526	0.565996	0.583674	0.579242	0.675778
				7.5	0.92007	0.82609	0.87694	0.79873	0.80072	0.80396	0.8171	0.85009	0.87535	0.86501	0.83778	0.83413	0.83769	0.82769	0.87154	0.90081					7.5	0.894441	0.940371	0.802416	0.668614	0.639144	0.633774	0.683258	0.624549	0.903642	0.816178	0.621904	0.617897	0.569217	0.586402	0.582187	0.680529
				7.50667	0.92403	0.82773	0.87974	0.80292	0.80393	0.80794	0.82232	0.85444	0.88002	0.87022	0.84241	0.83976	0.84403	0.83079	0.87636	0.90523					7.50667	0.898291	0.942238	0.804978	0.672122	0.641706	0.636911	0.687622	0.627745	0.908462	0.821094	0.625341	0.622067	0.573525	0.588598	0.585407	0.683869
				7.51333	0.92732	0.82944	0.88168	0.80806	0.80825	0.81182	0.82857	0.85678	0.88623	0.87303	0.84704	0.84449	0.84893	0.83495	0.88131	0.91138					7.51333	0.90149	0.944185	0.806753	0.676424	0.645154	0.63997	0.692849	0.629464	0.914873	0.823745	0.628778	0.625571	0.576855	0.591545	0.588714	0.688515
				7.52	0.93118	0.83486	0.88527	0.81245	0.81089	0.81491	0.83533	0.8604	0.88977	0.87845	0.85232	0.84748	0.85505	0.8382	0.88455	0.91591					7.52	0.905242	0.950354	0.810038	0.680099	0.647262	0.642406	0.698501	0.632124	0.918528	0.828859	0.632698	0.627786	0.581013	0.593848	0.590878	0.691937
				7.52667	0.93479	0.83855	0.88888	0.81641	0.81526	0.81813	0.8404	0.86447	0.89165	0.88168	0.8569	0.85072	0.85947	0.84257	0.8882	0.91823					7.52667	0.908751	0.954555	0.813341	0.683414	0.65075	0.644944	0.702741	0.635114	0.920468	0.831907	0.636098	0.630186	0.584017	0.596944	0.593316	0.69369
				7.53333	0.93876	0.8409	0.89272	0.81941	0.81964	0.82121	0.84659	0.86703	0.8937	0.88489	0.86119	0.85296	0.86453	0.84486	0.89274	0.92174					7.53333	0.912611	0.95723	0.816855	0.685926	0.654246	0.647372	0.707917	0.636995	0.922585	0.834936	0.639282	0.631845	0.587455	0.598566	0.596349	0.696341
				7.54	0.94275	0.84393	0.89664	0.82335	0.82243	0.82597	0.85125	0.86944	0.8973	0.88857	0.86677	0.85624	0.86907	0.84656	0.89852	0.92674					7.54	0.91649	0.960679	0.820442	0.689224	0.656473	0.651125	0.711814	0.638765	0.926301	0.838408	0.643424	0.634275	0.59054	0.599771	0.60021	0.700119
				7.54667	0.94514	0.84694	0.89913	0.82777	0.82686	0.83133	0.8562	0.87329	0.90024	0.89028	0.87143	0.85896	0.87251	0.85069	0.90411	0.93153					7.54667	0.918813	0.964106	0.82272	0.692924	0.660009	0.65535	0.715953	0.641594	0.929336	0.840021	0.646884	0.63629	0.592877	0.602697	0.603944	0.703737
				7.55333	0.94912	0.84979	0.90162	0.83178	0.83193	0.83428	0.86062	0.87742	0.90419	0.89397	0.87426	0.86229	0.87641	0.85627	0.90685	0.93534					7.55333	0.922682	0.96735	0.824999	0.69628	0.664056	0.657676	0.719649	0.644628	0.933414	0.843503	0.648984	0.638757	0.595528	0.60665	0.605774	0.706616
				7.56	0.95138	0.85299	0.90305	0.83595	0.83711	0.83977	0.86419	0.88232	0.90661	0.89923	0.87895	0.86578	0.88256	0.86073	0.91032	0.94087					7.56	0.924879	0.970993	0.826307	0.699771	0.668191	0.662003	0.722634	0.648228	0.935912	0.848466	0.652466	0.641342	0.599706	0.60981	0.608092	0.710793
				7.56667	0.95477	0.85494	0.90597	0.84143	0.84055	0.84567	0.86768	0.88551	0.90936	0.90329	0.884	0.86911	0.88716	0.86375	0.915	0.94482					7.56667	0.928175	0.973212	0.828979	0.704358	0.670937	0.666654	0.725552	0.650572	0.938751	0.852297	0.656215	0.643809	0.602832	0.611949	0.611219	0.713777
				7.57333	0.95703	0.85767	0.90988	0.84821	0.84406	0.84922	0.87349	0.88817	0.91257	0.9071	0.88808	0.87488	0.89314	0.86585	0.92008	0.94886					7.57333	0.930372	0.97632	0.832557	0.710034	0.673738	0.669453	0.730411	0.652526	0.942064	0.855892	0.659243	0.648083	0.606896	0.613437	0.614612	0.71683
				7.58	0.9617	0.8617	0.91398	0.85271	0.8464	0.85521	0.88021	0.89235	0.91638	0.91217	0.8929	0.8795	0.89886	0.87038	0.92607	0.95273					7.58	0.934912	0.980908	0.836308	0.713801	0.675606	0.674175	0.73603	0.655597	0.945998	0.860676	0.662821	0.651505	0.610782	0.616647	0.618613	0.719753
				7.58667	0.96676	0.86578	0.91933	0.85664	0.85203	0.85865	0.88554	0.89741	0.92175	0.91696	0.89792	0.88399	0.90308	0.87459	0.93268	0.95932					7.58667	0.939831	0.985552	0.841204	0.717091	0.6801	0.676887	0.740487	0.659315	0.951541	0.865195	0.666548	0.654831	0.61365	0.619629	0.623029	0.724732
				7.59333	0.97199	0.86984	0.9257	0.86454	0.85848	0.86396	0.89071	0.90146	0.9267	0.92274	0.90349	0.89136	0.90937	0.8801	0.94031	0.96414					7.59333	0.944915	0.990174	0.847032	0.723704	0.685248	0.681073	0.74481	0.66229	0.956651	0.870649	0.670683	0.660291	0.617924	0.623533	0.628126	0.728373
				7.6	0.9797	0.87467	0.93275	0.87162	0.86525	0.87178	0.89786	0.90675	0.93306	0.9308	0.9098	0.89858	0.91889	0.88556	0.94591	0.96991					7.6	0.95241	0.995672	0.853483	0.72963	0.690652	0.687237	0.750789	0.666177	0.963217	0.878254	0.675367	0.665639	0.624393	0.627401	0.631867	0.732732
				7.60667	0.98771	0.88194	0.94085	0.87963	0.87263	0.87873	0.90581	0.91463	0.93991	0.93748	0.91644	0.90694	0.92548	0.8918	0.95381	0.97754					7.60667	0.960197	1.00395	0.860895	0.736335	0.696543	0.692716	0.757437	0.671966	0.970288	0.884557	0.680296	0.671832	0.628871	0.631822	0.637144	0.738496
				7.61333	0.99566	0.89125	0.94862	0.88887	0.88	0.88729	0.9128	0.92146	0.94588	0.94429	0.92529	0.91397	0.93291	0.89933	0.96169	0.98608					7.61333	0.967926	1.01455	0.868004	0.74407	0.702426	0.699464	0.763282	0.676984	0.976451	0.890982	0.686865	0.67704	0.63392	0.637157	0.642408	0.744948
				7.62	1.00474	0.90183	0.95716	0.89827	0.88812	0.89636	0.92088	0.92862	0.95395	0.95497	0.93521	0.9213	0.93933	0.90716	0.97116	0.99465					7.62	0.976753	1.02659	0.875819	0.751939	0.708907	0.706614	0.770038	0.682244	0.984782	0.901059	0.694229	0.68247	0.638282	0.642705	0.648733	0.751422
				7.62667	1.0129	0.91148	0.96538	0.90525	0.89519	0.90679	0.92855	0.9357	0.9625	0.96647	0.9432	0.93092	0.94895	0.91512	0.98026	1.00292					7.62667	0.984686	1.03757	0.88334	0.757782	0.714551	0.714836	0.776452	0.687446	0.993608	0.91191	0.70016	0.689596	0.644819	0.648344	0.654812	0.75767
				7.63333	1.02132	0.9199	0.97173	0.91219	0.90179	0.91623	0.93811	0.94246	0.97125	0.97708	0.9515	0.93973	0.95727	0.9224	0.98864	1.01177					7.63333	0.992871	1.04716	0.88915	0.763591	0.719819	0.722278	0.784446	0.692412	1.00264	0.921921	0.706322	0.696122	0.650473	0.653502	0.66041	0.764356
				7.64	1.02992	0.92643	0.9804	0.92031	0.90739	0.92458	0.94932	0.94913	0.97829	0.98709	0.95944	0.94511	0.96708	0.92942	0.99594	1.01937					7.64	1.00123	1.05459	0.897084	0.770389	0.724289	0.72886	0.79382	0.697313	1.00991	0.931366	0.712216	0.700107	0.657138	0.658475	0.665286	0.770097
				7.64667	1.03706	0.93307	0.98994	0.92878	0.91478	0.93373	0.95708	0.95604	0.98591	0.99469	0.96525	0.95331	0.97519	0.93655	1.00551	1.02433					7.64667	1.00817	1.06215	0.905813	0.777479	0.730188	0.736073	0.800309	0.702389	1.01777	0.938537	0.716529	0.706182	0.662649	0.663527	0.671679	0.773844
				7.65333	1.04284	0.94069	0.99691	0.93715	0.92112	0.94148	0.96262	0.96445	0.99384	1.00297	0.97061	0.96112	0.98222	0.94346	1.01295	1.03085					7.65333	1.01379	1.07082	0.912191	0.784485	0.735248	0.742183	0.804941	0.708568	1.02596	0.94635	0.720507	0.711967	0.667426	0.668422	0.676649	0.77877
				7.66	1.0479	0.94726	1.00192	0.94509	0.92899	0.94775	0.96813	0.97261	1.00071	1.01111	0.97768	0.96879	0.98846	0.94968	1.0187	1.03855					7.66	1.01871	1.0783	0.916775	0.791132	0.74153	0.747126	0.809549	0.714563	1.03305	0.95403	0.725756	0.717649	0.671666	0.672829	0.68049	0.784587
				7.66667	1.05337	0.9544	1.00651	0.95194	0.9341	0.95391	0.97514	0.97859	1.00406	1.01741	0.98465	0.97634	0.99403	0.95543	1.02551	1.04428					7.66667	1.02403	1.08643	0.920975	0.796866	0.745609	0.751982	0.81541	0.718956	1.03651	0.959975	0.73093	0.723241	0.675451	0.676903	0.685039	0.788916
				7.67333	1.05854	0.96251	1.01231	0.95857	0.9391	0.9601	0.98127	0.98295	1.00852	1.02331	0.99151	0.98438	1.00083	0.96166	1.03205	1.05072					7.67333	1.02905	1.09566	0.926282	0.802416	0.7496	0.756861	0.820536	0.72216	1.04112	0.965541	0.736022	0.729197	0.680072	0.681317	0.689408	0.793781
				7.68	1.06454	0.96797	1.01992	0.96498	0.94501	0.96623	0.98741	0.9889	1.01375	1.02895	0.99744	0.99094	1.00842	0.9688	1.03853	1.05928					7.68	1.03489	1.10188	0.933245	0.807782	0.754318	0.761694	0.82567	0.726531	1.04651	0.970863	0.740424	0.734057	0.685229	0.686375	0.693737	0.800248
				7.68667	1.06995	0.9724	1.02657	0.97247	0.95043	0.97343	0.99121	0.99386	1.02096	1.03556	1.00373	0.99838	1.01422	0.97518	1.04467	1.06429					7.68667	1.04015	1.10692	0.93933	0.814052	0.758644	0.76737	0.828848	0.730175	1.05396	0.9771	0.745093	0.739568	0.689171	0.690895	0.697838	0.804033
				7.69333	1.07437	0.97657	1.03285	0.97841	0.95715	0.97906	0.99571	1.00011	1.02619	1.04102	1.00899	1.00687	1.01953	0.981	1.05305	1.06964					7.69333	1.04444	1.11167	0.945076	0.819024	0.764008	0.771808	0.832611	0.734767	1.05936	0.982252	0.748998	0.745857	0.692779	0.695019	0.703436	0.808074
				7.7	1.0813	0.98354	1.03995	0.98521	0.96309	0.98616	1.00087	1.00766	1.03076	1.0485	1.01308	1.01219	1.02697	0.9862	1.06195	1.07498					7.7	1.05118	1.1196	0.951573	0.824716	0.768749	0.777405	0.836926	0.740314	1.06407	0.989309	0.752034	0.749798	0.697834	0.698703	0.709381	0.812109
				7.70667	1.08714	0.99125	1.04475	0.99155	0.96772	0.99295	1.00756	1.01442	1.03594	1.05559	1.01827	1.02019	1.03425	0.99244	1.06821	1.08196					7.70667	1.05686	1.12838	0.955965	0.830023	0.772445	0.782757	0.84252	0.74528	1.06942	0.995999	0.755887	0.755724	0.702781	0.703124	0.713563	0.817382
				7.71333	1.09044	0.99947	1.04992	0.99833	0.97518	1.00069	1.01242	1.02136	1.04388	1.06277	1.02383	1.02686	1.04002	0.99801	1.07424	1.08698					7.71333	1.06007	1.13774	0.960696	0.835699	0.7784	0.788859	0.846584	0.750379	1.07762	1.00277	0.760014	0.760665	0.706702	0.70707	0.717591	0.821174
				7.72	1.09519	1.00553	1.05647	1.00483	0.9814	1.00612	1.01964	1.02791	1.05273	1.06898	1.02928	1.03437	1.04576	1.00485	1.08149	1.09233					7.72	1.06468	1.14463	0.966689	0.84114	0.783365	0.79314	0.852621	0.755191	1.08675	1.00863	0.76406	0.766228	0.710602	0.711916	0.722434	0.825216
				7.72667	1.10111	1.01134	1.06305	1.01152	0.98773	1.01324	1.02476	1.03414	1.05863	1.07569	1.03485	1.04035	1.05255	1.01084	1.08734	1.09859					7.72667	1.07044	1.15125	0.97271	0.84674	0.788417	0.798752	0.856902	0.759768	1.09285	1.01496	0.768194	0.770658	0.715216	0.71616	0.726342	0.829945
				7.73333	1.10652	1.01698	1.06792	1.01659	0.99384	1.02034	1.03077	1.04058	1.06428	1.0829	1.04018	1.04565	1.05843	1.01869	1.09555	1.1041					7.73333	1.0757	1.15767	0.977166	0.850984	0.793294	0.804349	0.861928	0.7645	1.09868	1.02177	0.772151	0.774584	0.719212	0.721721	0.731826	0.834108
				7.74	1.11191	1.02307	1.07327	1.02124	0.99964	1.0275	1.03619	1.04383	1.06906	1.08859	1.04718	1.05164	1.06481	1.02417	1.10228	1.10898					7.74	1.08094	1.1646	0.982061	0.854877	0.797924	0.809994	0.86646	0.766887	1.10361	1.02714	0.777347	0.779021	0.723547	0.725604	0.736321	0.837794
				7.74667	1.1182	1.02901	1.08034	1.02651	1.00576	1.03381	1.03961	1.04816	1.07363	1.095	1.05284	1.0576	1.06994	1.029	1.10574	1.1138					7.74667	1.08705	1.17136	0.988531	0.859288	0.802809	0.814968	0.86932	0.770068	1.10833	1.03318	0.781549	0.783436	0.727033	0.729026	0.738633	0.841436
				7.75333	1.12184	1.03449	1.08517	1.03035	1.01173	1.03772	1.04434	1.05338	1.07778	1.10032	1.0571	1.06266	1.07428	1.03347	1.11053	1.11901					7.75333	1.09059	1.1776	0.99295	0.862503	0.807574	0.81805	0.873275	0.773904	1.11261	1.0382	0.784711	0.787184	0.729982	0.732193	0.741832	0.845372
				7.76	1.12491	1.03841	1.08885	1.03523	1.01596	1.04245	1.04827	1.05999	1.08069	1.10506	1.06193	1.06623	1.07738	1.03687	1.11536	1.1225					7.76	1.09358	1.18206	0.996317	0.866588	0.810951	0.821779	0.876561	0.77876	1.11562	1.04268	0.788296	0.789829	0.732088	0.734601	0.745059	0.848008
				7.76667	1.12636	1.04141	1.0911	1.0391	1.02123	1.04544	1.05148	1.06366	1.08463	1.10724	1.06483	1.071	1.08049	1.03908	1.11886	1.12603					7.76667	1.09499	1.18548	0.998376	0.869827	0.815157	0.824136	0.879246	0.781456	1.11969	1.04473	0.790449	0.793362	0.734201	0.736167	0.747397	0.850675
				7.77333	1.12631	1.04368	1.09432	1.04352	1.02357	1.04809	1.05255	1.06598	1.08655	1.11008	1.0676	1.0733	1.08327	1.04099	1.12315	1.12825					7.77333	1.09494	1.18806	1.00132	0.873527	0.817025	0.826225	0.88014	0.783161	1.12167	1.04741	0.792505	0.795066	0.736091	0.73752	0.750263	0.852352
				7.78	1.12729	1.04602	1.09738	1.04481	1.02484	1.05078	1.05446	1.0675	1.08734	1.11214	1.06982	1.0767	1.08774	1.04391	1.1253	1.13012					7.78	1.09589	1.19073	1.00412	0.874607	0.818039	0.828346	0.881738	0.784277	1.12248	1.04936	0.794153	0.797585	0.739128	0.739589	0.751699	0.853765
				7.78667	1.12673	1.04752	1.10019	1.04511	1.02552	1.05222	1.05519	1.0688	1.08715	1.11273	1.07187	1.07866	1.09036	1.04683	1.12878	1.13179					7.78667	1.09534	1.19243	1.00669	0.874858	0.818582	0.829481	0.882348	0.785232	1.12229	1.04991	0.795675	0.799037	0.740908	0.741658	0.754023	0.855027
				7.79333	1.1261	1.04791	1.10183	1.0444	1.02464	1.05311	1.05797	1.07187	1.08743	1.11163	1.07467	1.08065	1.0907	1.04932	1.12932	1.13351					7.79333	1.09473	1.19288	1.00819	0.874264	0.817879	0.830183	0.884673	0.787488	1.12258	1.04888	0.797754	0.800511	0.741139	0.743422	0.754384	0.856326
				7.8	1.12419	1.05005	1.10388	1.04446	1.02492	1.0539	1.05798	1.07362	1.08805	1.11253	1.07568	1.08294	1.09157	1.05051	1.12984	1.13497					7.8	1.09288	1.19531	1.01007	0.874314	0.818103	0.830805	0.884681	0.788774	1.12322	1.04972	0.798503	0.802207	0.74173	0.744265	0.754731	0.857429
				7.80667	1.12461	1.05186	1.10575	1.04547	1.02449	1.05541	1.05979	1.07653	1.0892	1.11441	1.07784	1.08553	1.09172	1.05313	1.13179	1.13606					7.80667	1.09328	1.19737	1.01178	0.87516	0.817759	0.831996	0.886194	0.790912	1.1244	1.0515	0.800107	0.804126	0.741832	0.746121	0.756034	0.858252
				7.81333	1.12597	1.05241	1.10684	1.04898	1.02606	1.05924	1.06126	1.07805	1.09009	1.11729	1.08132	1.0882	1.09366	1.05425	1.13512	1.13732					7.81333	1.09461	1.198	1.01278	0.878098	0.819013	0.835015	0.887424	0.792028	1.12532	1.05422	0.80269	0.806104	0.743151	0.746915	0.758259	0.859204
				7.82	1.12816	1.05379	1.10966	1.05001	1.02822	1.06496	1.06501	1.08077	1.09152	1.11869	1.08439	1.09185	1.09748	1.05714	1.13848	1.14014					7.82	1.09674	1.19957	1.01536	0.87896	0.820737	0.839524	0.890559	0.794027	1.1268	1.05554	0.804969	0.808808	0.745746	0.748962	0.760503	0.861335
				7.82667	1.1327	1.05765	1.11414	1.0532	1.03322	1.06973	1.06947	1.08406	1.095	1.121	1.09005	1.09796	1.10109	1.06241	1.14202	1.14403					7.82667	1.10115	1.20397	1.01946	0.88163	0.824728	0.843284	0.894289	0.796444	1.13039	1.05772	0.809171	0.813334	0.748199	0.752696	0.762868	0.864273
				7.83333	1.13865	1.06119	1.12041	1.05774	1.03777	1.07511	1.07339	1.09028	1.09891	1.12563	1.09553	1.10358	1.10605	1.07013	1.14774	1.14964					7.83333	1.10693	1.20799	1.0252	0.885431	0.82836	0.847525	0.897567	0.801013	1.13443	1.06209	0.813239	0.817497	0.75157	0.758165	0.766689	0.868512
				7.84	1.14485	1.06915	1.12968	1.06666	1.0438	1.08174	1.08052	1.09782	1.10578	1.13211	1.10263	1.11102	1.11264	1.07869	1.15669	1.15713					7.84	1.11296	1.21706	1.03368	0.892898	0.833173	0.852752	0.903529	0.806553	1.14152	1.0682	0.818509	0.823008	0.756048	0.76423	0.772667	0.87417
				7.84667	1.15147	1.07773	1.13744	1.0764	1.05116	1.0894	1.08777	1.10614	1.11393	1.14015	1.11145	1.12251	1.12092	1.08722	1.16773	1.1681					7.84667	1.1194	1.22682	1.04078	0.901051	0.839048	0.858791	0.909591	0.812666	1.14993	1.07579	0.825056	0.831519	0.761674	0.770273	0.780042	0.882457
				7.85333	1.16101	1.0875	1.14747	1.08393	1.06067	1.09793	1.0962	1.11801	1.12361	1.14783	1.11949	1.13331	1.12965	1.09561	1.1764	1.17954					7.85333	1.12867	1.23794	1.04996	0.907354	0.846639	0.865515	0.91664	0.821386	1.15993	1.08303	0.831025	0.83952	0.767606	0.776218	0.785833	0.8911
				7.86	1.16973	1.09617	1.15582	1.09126	1.06985	1.10816	1.10587	1.12727	1.13261	1.15698	1.13082	1.143	1.13866	1.10644	1.18648	1.19216					7.86	1.13715	1.24781	1.0576	0.91349	0.853966	0.873579	0.924726	0.828189	1.16922	1.09167	0.839435	0.846698	0.773728	0.78389	0.792567	0.900634
				7.86667	1.17917	1.10267	1.1641	1.09914	1.07811	1.11692	1.116	1.13757	1.14156	1.1666	1.14011	1.15096	1.14691	1.11887	1.19573	1.20386					7.86667	1.14632	1.25521	1.06517	0.920087	0.86056	0.880485	0.933197	0.835757	1.17846	1.10074	0.846331	0.852594	0.779334	0.792697	0.798746	0.909473
				7.87333	1.18662	1.10921	1.17249	1.10633	1.08557	1.12269	1.1235	1.14563	1.14838	1.17571	1.15017	1.16024	1.15527	1.12941	1.20374	1.2134					7.87333	1.15357	1.26266	1.07285	0.926105	0.866514	0.885034	0.939469	0.841678	1.1855	1.10934	0.853799	0.859469	0.785015	0.800164	0.804097	0.91668
				7.88	1.19214	1.11493	1.1795	1.11086	1.09238	1.12964	1.1303	1.15241	1.15344	1.17972	1.15742	1.16648	1.16273	1.13592	1.21073	1.22265					7.88	1.15893	1.26917	1.07926	0.929897	0.87195	0.890512	0.945155	0.84666	1.19072	1.11312	0.859181	0.864091	0.790084	0.804776	0.808766	0.923668
				7.88667	1.19685	1.1221	1.18595	1.11691	1.09836	1.13509	1.13658	1.15743	1.15757	1.18356	1.16193	1.17243	1.16792	1.14398	1.21475	1.22993					7.88667	1.16351	1.27733	1.08517	0.934962	0.876723	0.894809	0.950406	0.850348	1.19498	1.11674	0.862529	0.868499	0.793611	0.810487	0.811451	0.929168
				7.89333	1.19915	1.12663	1.19177	1.11953	1.10351	1.13883	1.14238	1.16156	1.16206	1.18669	1.16874	1.17828	1.17401	1.14923	1.21837	1.23681					7.89333	1.16575	1.28249	1.09049	0.937155	0.880834	0.897757	0.955256	0.853382	1.19962	1.1197	0.867584	0.872832	0.797749	0.814206	0.813869	0.934365
				7.9	1.20215	1.12915	1.19469	1.12199	1.10681	1.14285	1.14475	1.16439	1.16397	1.19082	1.17368	1.18131	1.1762	1.15226	1.22074	1.23945					7.9	1.16866	1.28536	1.09316	0.939214	0.883468	0.900926	0.957238	0.855461	1.20159	1.1236	0.871251	0.875077	0.799237	0.816353	0.815453	0.93636
				7.90667	1.20319	1.13083	1.19786	1.12425	1.10801	1.14383	1.1475	1.16633	1.16568	1.19144	1.17535	1.18338	1.17713	1.15424	1.22269	1.24082					7.90667	1.16968	1.28727	1.09606	0.941106	0.884426	0.901698	0.959537	0.856886	1.20336	1.12418	0.872491	0.87661	0.799869	0.817756	0.816755	0.937395
				7.91333	1.20451	1.13021	1.19796	1.12556	1.10951	1.14322	1.14907	1.16685	1.16786	1.19289	1.17573	1.18408	1.17764	1.15557	1.22419	1.24259					7.91333	1.17096	1.28656	1.09615	0.942203	0.885623	0.901218	0.96085	0.857268	1.20561	1.12555	0.872773	0.877129	0.800216	0.818698	0.817757	0.938732
				7.92	1.20498	1.1303	1.19835	1.12627	1.10864	1.1423	1.14907	1.16702	1.16997	1.1945	1.17776	1.1841	1.18029	1.15715	1.22345	1.24329					7.92	1.17142	1.28667	1.09651	0.942797	0.884929	0.900492	0.96085	0.857393	1.20778	1.12707	0.87428	0.877143	0.802016	0.819817	0.817263	0.939261
				7.92667	1.20601	1.13144	1.19858	1.12687	1.10984	1.14586	1.14966	1.16809	1.17061	1.19558	1.17936	1.18447	1.18135	1.15724	1.22379	1.24516					7.92667	1.17242	1.28796	1.09672	0.943299	0.885887	0.903299	0.961344	0.858179	1.20844	1.12809	0.875468	0.877417	0.802737	0.819881	0.81749	0.940674
				7.93333	1.20927	1.1328	1.19918	1.12809	1.11155	1.14943	1.15027	1.16981	1.1729	1.19469	1.1809	1.18549	1.18353	1.1594	1.22325	1.24502					7.93333	1.17559	1.28951	1.09727	0.944321	0.887252	0.906113	0.961854	0.859443	1.21081	1.12725	0.876611	0.878173	0.804218	0.821411	0.817129	0.940568
				7.94	1.21107	1.13463	1.20082	1.13027	1.11386	1.15088	1.15205	1.16998	1.17554	1.19641	1.18406	1.18612	1.18504	1.16264	1.22298	1.24519					7.94	1.17734	1.29159	1.09877	0.946145	0.889096	0.907256	0.963342	0.859568	1.21353	1.12887	0.878957	0.87864	0.805244	0.823707	0.816949	0.940696
				7.94667	1.21309	1.13671	1.20243	1.13133	1.11474	1.15239	1.15499	1.17197	1.17568	1.19835	1.18686	1.18622	1.18712	1.16252	1.22367	1.24577					7.94667	1.1793	1.29396	1.10025	0.947033	0.889798	0.908446	0.965801	0.86103	1.21368	1.1307	0.881035	0.878714	0.806657	0.823622	0.81741	0.941134
				7.95333	1.21622	1.13632	1.20345	1.13209	1.11669	1.15272	1.15708	1.17302	1.17772	1.20111	1.18887	1.18892	1.18724	1.16202	1.22477	1.2472					7.95333	1.18234	1.29352	1.10118	0.947669	0.891355	0.908707	0.967548	0.861801	1.21578	1.1333	0.882527	0.880714	0.806739	0.823268	0.818145	0.942215
				7.96	1.2181	1.13768	1.20582	1.1316	1.11794	1.15254	1.15883	1.17303	1.17857	1.20387	1.19072	1.18929	1.18724	1.16354	1.22599	1.24696					7.96	1.18417	1.29507	1.10335	0.947259	0.892352	0.908565	0.969012	0.861809	1.21666	1.13591	0.8839	0.880988	0.806739	0.824345	0.81896	0.942033
				7.96667	1.21896	1.13886	1.20779	1.13233	1.12019	1.1521	1.15976	1.17277	1.18059	1.20303	1.19317	1.18763	1.18724	1.16449	1.22623	1.248					7.96667	1.18501	1.29641	1.10515	0.94787	0.894148	0.908218	0.969789	0.861618	1.21875	1.13512	0.885719	0.879758	0.806739	0.825018	0.81912	0.942819
				7.97333	1.2202	1.14005	1.20776	1.13377	1.12074	1.15395	1.15892	1.17137	1.18058	1.20234	1.19402	1.18608	1.18602	1.16548	1.22506	1.24513					7.97333	1.18621	1.29776	1.10512	0.949075	0.894587	0.909676	0.969087	0.860589	1.21874	1.13446	0.88635	0.87861	0.80591	0.825719	0.818338	0.940651
				7.98	1.22147	1.13873	1.20565	1.13207	1.11971	1.15133	1.15654	1.17006	1.18198	1.20118	1.19251	1.18511	1.18456	1.16364	1.22239	1.2443					7.98	1.18745	1.29626	1.10319	0.947652	0.893765	0.907611	0.967097	0.859627	1.22018	1.13337	0.885229	0.877892	0.804918	0.824415	0.816555	0.940024
				7.98667	1.21978	1.13677	1.2031	1.12945	1.11983	1.14907	1.1546	1.16773	1.17931	1.19842	1.19208	1.18394	1.18296	1.1637	1.22063	1.24187					7.98667	1.1858	1.29403	1.10086	0.945459	0.893861	0.905829	0.965474	0.857915	1.21743	1.13077	0.88491	0.877025	0.803831	0.824458	0.815379	0.938188
				7.99333	1.21843	1.13484	1.20142	1.1286	1.11749	1.14682	1.15295	1.16507	1.17791	1.19659	1.19005	1.1825	1.18223	1.16142	1.2192	1.23863					7.99333	1.18449	1.29183	1.09932	0.944747	0.891993	0.904056	0.964095	0.855961	1.21598	1.12904	0.883403	0.875958	0.803335	0.822843	0.814424	0.93574
				8	1.21652	1.13137	1.1999	1.12751	1.11452	1.14351	1.15087	1.16221	1.17784	1.19608	1.18773	1.18022	1.18099	1.15924	1.21762	1.23674					8	1.18263	1.28788	1.09793	0.943835	0.889622	0.901446	0.962355	0.853859	1.21591	1.12856	0.881681	0.874269	0.802492	0.821298	0.813368	0.934312
				8.00667	1.21459	1.12851	1.1996	1.12609	1.11148	1.1416	1.15033	1.16075	1.17547	1.19321	1.18578	1.17704	1.17989	1.15666	1.21519	1.23321					8.00667	1.18076	1.28463	1.09766	0.942646	0.887196	0.899941	0.961904	0.852787	1.21346	1.12585	0.880233	0.871914	0.801745	0.81947	0.811745	0.931646
				8.01333	1.21395	1.12635	1.19623	1.1238	1.10971	1.14015	1.14868	1.15787	1.17331	1.18947	1.18573	1.17489	1.18068	1.15414	1.21256	1.22946					8.01333	1.18014	1.28217	1.09457	0.940729	0.885783	0.898797	0.960524	0.850671	1.21123	1.12232	0.880196	0.870321	0.802281	0.817685	0.809988	0.928813
				8.02	1.21162	1.12215	1.19499	1.12176	1.10907	1.13836	1.14731	1.15595	1.17135	1.18779	1.18416	1.17359	1.17757	1.15117	1.20905	1.22787					8.02	1.17787	1.27739	1.09344	0.939022	0.885272	0.897386	0.959379	0.84926	1.20921	1.12074	0.879031	0.869358	0.800168	0.815581	0.807644	0.927612
				8.02667	1.21069	1.12136	1.19425	1.1214	1.10888	1.13649	1.14818	1.15447	1.16867	1.1867	1.1825	1.17159	1.17657	1.15049	1.2065	1.22655					8.02667	1.17697	1.27649	1.09276	0.93872	0.885121	0.895912	0.960106	0.848173	1.20644	1.11971	0.877799	0.867876	0.799489	0.815099	0.80594	0.926614
				8.03333	1.20947	1.12031	1.19205	1.1214	1.10894	1.13369	1.1499	1.15321	1.16862	1.18463	1.18235	1.16925	1.17602	1.14902	1.20511	1.22627					8.03333	1.17578	1.27529	1.09075	0.93872	0.885168	0.893705	0.961544	0.847247	1.20639	1.11775	0.877687	0.866143	0.799115	0.814057	0.805012	0.926403
				8.04	1.20899	1.1183	1.19105	1.12085	1.1095	1.13498	1.15143	1.15239	1.16935	1.1823	1.18222	1.16744	1.17674	1.15069	1.20412	1.22689					8.04	1.17531	1.27301	1.08983	0.93826	0.885615	0.894722	0.962824	0.846645	1.20714	1.11556	0.877591	0.864802	0.799604	0.815241	0.80435	0.926871
				8.04667	1.21036	1.11777	1.19155	1.12212	1.10924	1.13503	1.15213	1.15187	1.16842	1.18114	1.18377	1.16636	1.17732	1.15151	1.20374	1.22819					8.04667	1.17665	1.2724	1.09029	0.939323	0.885408	0.894761	0.963409	0.846263	1.20618	1.11446	0.878741	0.864002	0.799998	0.815822	0.804097	0.927853
				8.05333	1.21106	1.11854	1.1918	1.12283	1.1114	1.13608	1.15508	1.15222	1.16834	1.18284	1.18656	1.16769	1.17794	1.15008	1.20415	1.22867					8.05333	1.17733	1.27328	1.09052	0.939917	0.887132	0.895589	0.965876	0.84652	1.2061	1.11607	0.880812	0.864987	0.80042	0.814808	0.80437	0.928216
				8.06	1.21297	1.12292	1.19295	1.12654	1.11398	1.13868	1.15912	1.15683	1.17259	1.18745	1.18899	1.17113	1.18015	1.15286	1.20754	1.23068					8.06	1.17918	1.27826	1.09157	0.943023	0.889191	0.897639	0.969254	0.849907	1.21049	1.12042	0.882616	0.867536	0.801921	0.816778	0.806635	0.929734
				8.06667	1.21901	1.12675	1.19815	1.13183	1.11683	1.14383	1.16273	1.16171	1.17748	1.192	1.19349	1.17688	1.1859	1.15787	1.21177	1.23445					8.06667	1.18505	1.28262	1.09633	0.947451	0.891466	0.901698	0.972273	0.853492	1.21554	1.12471	0.885957	0.871795	0.805828	0.820327	0.809461	0.932582
				8.07333	1.22424	1.13159	1.20427	1.13764	1.12268	1.15006	1.16796	1.16652	1.18342	1.19738	1.19835	1.18498	1.19322	1.1646	1.21738	1.24019					8.07333	1.19014	1.28813	1.10193	0.952315	0.896136	0.90661	0.976646	0.857026	1.22167	1.12978	0.889564	0.877795	0.810802	0.825096	0.813208	0.936919
				8.08	1.23137	1.13651	1.21095	1.14441	1.13011	1.15643	1.1743	1.17054	1.18944	1.20369	1.20602	1.19055	1.20086	1.17153	1.22518	1.24826					8.08	1.19707	1.29373	1.10804	0.957982	0.902067	0.911631	0.981948	0.859979	1.22788	1.13574	0.895258	0.881921	0.815994	0.830005	0.818418	0.943015
				8.08667	1.23849	1.14279	1.21865	1.15095	1.13847	1.16264	1.18244	1.17584	1.19652	1.20974	1.21507	1.19789	1.20751	1.17745	1.23312	1.25481					8.08667	1.20399	1.30088	1.11509	0.963457	0.90874	0.916527	0.988754	0.863873	1.23519	1.14145	0.901976	0.887359	0.820513	0.834199	0.823722	0.947964
				8.09333	1.24547	1.14957	1.22673	1.15648	1.14192	1.16912	1.18937	1.18071	1.20126	1.21583	1.22237	1.2044	1.21277	1.18412	1.23886	1.26025					8.09333	1.21078	1.3086	1.12248	0.968086	0.911493	0.921635	0.994549	0.867451	1.24009	1.14719	0.907395	0.892181	0.824087	0.838925	0.827557	0.952073
				8.1	1.25047	1.15455	1.23078	1.16307	1.14651	1.17407	1.19687	1.1852	1.20537	1.21757	1.22847	1.21038	1.22045	1.18922	1.24322	1.26702					8.1	1.21564	1.31427	1.12619	0.973602	0.915157	0.925537	1.00082	0.87075	1.24433	1.14883	0.911923	0.896611	0.829305	0.842538	0.830469	0.957188
				8.10667	1.2567	1.15794	1.23581	1.16914	1.14985	1.17925	1.20408	1.19077	1.20886	1.2221	1.23446	1.21686	1.22731	1.19379	1.24994	1.2732					8.10667	1.22169	1.31813	1.13079	0.978683	0.917823	0.929621	1.00685	0.874842	1.24793	1.15311	0.91637	0.901411	0.833967	0.845776	0.834958	0.961857
				8.11333	1.26005	1.16112	1.24003	1.1755	1.15457	1.18516	1.21077	1.19627	1.21442	1.22973	1.24022	1.22099	1.23486	1.19955	1.25639	1.27783					8.11333	1.22495	1.32175	1.13465	0.984007	0.921591	0.93428	1.01244	0.878883	1.25367	1.16031	0.920645	0.90447	0.839097	0.849857	0.839267	0.965355
				8.12	1.26517	1.1647	1.24565	1.18074	1.16021	1.19144	1.21558	1.20122	1.21709	1.23653	1.24549	1.22457	1.24106	1.20485	1.26273	1.28392					8.12	1.22993	1.32582	1.13979	0.988394	0.926093	0.93923	1.01647	0.88252	1.25643	1.16672	0.924558	0.907122	0.84331	0.853612	0.843502	0.969955
				8.12667	1.27091	1.1706	1.25107	1.18613	1.1656	1.19684	1.22276	1.20833	1.21978	1.2442	1.2499	1.231	1.24721	1.21081	1.27002	1.29207					8.12667	1.23551	1.33254	1.14475	0.992906	0.930395	0.943487	1.02247	0.887743	1.2592	1.17396	0.927831	0.911885	0.847489	0.857834	0.848372	0.976112
				8.13333	1.27671	1.17427	1.25623	1.19119	1.17176	1.20447	1.23038	1.2153	1.22557	1.24996	1.25781	1.23806	1.2558	1.21623	1.27975	1.29957					8.13333	1.24115	1.33672	1.14947	0.997141	0.935312	0.949502	1.02884	0.892864	1.26518	1.1794	0.933703	0.917115	0.853326	0.861674	0.854871	0.981778
				8.14	1.2819	1.17851	1.261	1.19789	1.17729	1.21137	1.2375	1.22102	1.23289	1.25483	1.26618	1.24491	1.26495	1.224	1.29049	1.30631					8.14	1.24619	1.34154	1.15384	1.00275	0.939726	0.954941	1.0348	0.897066	1.27274	1.18399	0.939916	0.922189	0.859544	0.867179	0.862045	0.98687
				8.14667	1.2872	1.18553	1.26975	1.20574	1.18536	1.21985	1.24512	1.22755	1.23873	1.26033	1.27659	1.2543	1.27453	1.23159	1.30093	1.31503					8.14667	1.25135	1.34954	1.16184	1.00932	0.946168	0.961626	1.04117	0.901864	1.27877	1.18918	0.947644	0.929145	0.866053	0.872557	0.869019	0.993458
				8.15333	1.2957	1.19294	1.27851	1.2156	1.19543	1.23036	1.25483	1.23674	1.24575	1.26851	1.2877	1.26531	1.28489	1.24079	1.31121	1.32483					8.15333	1.25961	1.35797	1.16986	1.01757	0.954206	0.969911	1.04929	0.908616	1.28601	1.1969	0.955891	0.937301	0.873093	0.879075	0.875886	1.00086
				8.16	1.30477	1.2016	1.28755	1.2266	1.20713	1.24085	1.26525	1.24843	1.2539	1.27998	1.29967	1.27781	1.29787	1.25245	1.32382	1.337					8.16	1.26843	1.36783	1.17813	1.02678	0.963545	0.978181	1.058	0.917204	1.29443	1.20772	0.964777	0.946561	0.881913	0.887335	0.88431	1.01006
				8.16667	1.31448	1.21131	1.29848	1.24011	1.21803	1.25344	1.27876	1.26077	1.26307	1.2911	1.3116	1.29284	1.31181	1.26549	1.33872	1.35045					8.16667	1.27787	1.37888	1.18813	1.03809	0.972245	0.988106	1.0693	0.92627	1.30389	1.21821	0.973633	0.957694	0.891385	0.896574	0.894263	1.02022
				8.17333	1.32389	1.22214	1.30885	1.25277	1.23044	1.26749	1.29282	1.27485	1.27322	1.30137	1.32533	1.30886	1.32638	1.28055	1.35392	1.36505					8.17333	1.28701	1.39121	1.19762	1.04869	0.982151	0.999182	1.08105	0.936614	1.31437	1.2279	0.983825	0.969562	0.901286	0.907244	0.904417	1.03125
				8.18	1.33332	1.23382	1.32075	1.26529	1.24243	1.28129	1.30849	1.28822	1.28574	1.31166	1.34005	1.32394	1.34092	1.2974	1.3696	1.38212					8.18	1.29618	1.40451	1.20851	1.05917	0.991722	1.01006	1.09416	0.946437	1.3273	1.23761	0.994752	0.980732	0.911166	0.919182	0.914891	1.04414
				8.18667	1.34069	1.2442	1.33427	1.27915	1.25717	1.29662	1.32364	1.30211	1.29702	1.32255	1.35529	1.34114	1.35881	1.31385	1.38479	1.40026					8.18667	1.30335	1.41632	1.22088	1.07077	1.00349	1.02215	1.10683	0.956642	1.33894	1.24789	1.00606	0.993474	0.923322	0.930836	0.925038	1.05785
				8.19333	1.35096	1.25396	1.3493	1.29499	1.27224	1.31237	1.33923	1.31774	1.30775	1.3351	1.37317	1.3579	1.37579	1.33176	1.40342	1.4207					8.19333	1.31333	1.42743	1.23463	1.08403	1.01552	1.03456	1.11986	0.968125	1.35002	1.25973	1.01934	1.00589	0.93486	0.943525	0.937483	1.07329
				8.2	1.36165	1.26407	1.36158	1.3107	1.28682	1.32811	1.35422	1.33364	1.32057	1.3484	1.38999	1.37644	1.39257	1.34799	1.42291	1.44036					8.2	1.32372	1.43894	1.24587	1.09718	1.02715	1.04697	1.1324	0.979807	1.36325	1.27228	1.03182	1.01962	0.946262	0.955024	0.950502	1.08814
				8.20667	1.37094	1.27512	1.37242	1.32623	1.3005	1.3458	1.37097	1.35098	1.33166	1.36083	1.4069	1.39539	1.41189	1.36526	1.4412	1.46028					8.20667	1.33275	1.45152	1.25579	1.11018	1.03807	1.06091	1.1464	0.992546	1.3747	1.28401	1.04438	1.03366	0.95939	0.967259	0.96272	1.10319
				8.21333	1.38123	1.28619	1.38644	1.33822	1.31315	1.36402	1.38731	1.36924	1.34178	1.37321	1.42602	1.41455	1.43206	1.38318	1.46021	1.4831					8.21333	1.34276	1.46412	1.26862	1.12022	1.04817	1.07528	1.16007	1.00596	1.38515	1.29569	1.05857	1.04785	0.973096	0.979955	0.975418	1.12043
				8.22	1.3925	1.29631	1.39905	1.35164	1.32608	1.37996	1.4045	1.3849	1.35257	1.38649	1.44276	1.43158	1.45146	1.40305	1.48043	1.50558					8.22	1.35371	1.47564	1.28016	1.13145	1.05849	1.08784	1.17444	1.01747	1.39629	1.30822	1.071	1.06047	0.986279	0.994033	0.988925	1.13741
				8.22667	1.40289	1.30784	1.41115	1.36455	1.33785	1.39762	1.42272	1.40033	1.36317	1.40145	1.46017	1.4495	1.46908	1.4221	1.50031	1.52689					8.22667	1.36381	1.48877	1.29123	1.14226	1.06789	1.10176	1.18968	1.0288	1.40723	1.32233	1.08392	1.07374	0.998251	1.00753	1.0022	1.15351
				8.23333	1.41435	1.3168	1.42189	1.37643	1.34906	1.41553	1.44078	1.41494	1.37393	1.41187	1.47666	1.46907	1.48569	1.44094	1.51925	1.54936					8.23333	1.37495	1.49897	1.30105	1.15221	1.07683	1.11588	1.20478	1.03954	1.41834	1.33217	1.09616	1.08824	1.00954	1.02088	1.01486	1.17049
				8.24	1.42373	1.32636	1.43268	1.38895	1.36064	1.4331	1.45809	1.42701	1.38408	1.42371	1.49126	1.48681	1.50237	1.45686	1.53685	1.5705					8.24	1.38407	1.50985	1.31093	1.16269	1.08608	1.12973	1.21925	1.0484	1.42881	1.34334	1.107	1.10138	1.02087	1.03216	1.02661	1.18646
				8.24667	1.43113	1.3345	1.44168	1.39748	1.36966	1.44773	1.47239	1.43898	1.39325	1.43531	1.50225	1.50018	1.51832	1.46983	1.55409	1.58833					8.24667	1.39127	1.51911	1.31916	1.16983	1.09328	1.14127	1.23121	1.0572	1.43828	1.35428	1.11516	1.11129	1.03171	1.04134	1.03813	1.19993
				8.25333	1.43694	1.34198	1.44993	1.40548	1.37609	1.45987	1.48654	1.44819	1.4006	1.4431	1.51303	1.51097	1.52925	1.48108	1.56884	1.60399					8.25333	1.39691	1.52763	1.32671	1.17652	1.09841	1.15084	1.24304	1.06396	1.44587	1.36163	1.12316	1.11928	1.03914	1.04932	1.04798	1.21176
				8.26	1.44255	1.35067	1.45904	1.41275	1.38433	1.46804	1.49743	1.4544	1.40709	1.44998	1.52166	1.52139	1.53846	1.49223	1.58022	1.61585					8.26	1.40237	1.53752	1.33505	1.18261	1.10499	1.15728	1.25215	1.06853	1.45257	1.36812	1.12957	1.127	1.0454	1.05721	1.05558	1.22072
				8.26667	1.44872	1.35828	1.465	1.42145	1.38896	1.47602	1.50469	1.46015	1.41402	1.45671	1.52814	1.52907	1.54667	1.50042	1.58935	1.6246					8.26667	1.40837	1.54618	1.3405	1.18989	1.10868	1.16357	1.25822	1.07275	1.45972	1.37447	1.13438	1.13269	1.05097	1.06302	1.06168	1.22733
				8.27333	1.45515	1.36553	1.47092	1.42785	1.39443	1.48092	1.50862	1.46577	1.42126	1.46188	1.53448	1.53574	1.55211	1.50645	1.59612	1.63055					8.27333	1.41462	1.55444	1.34592	1.19525	1.11305	1.16743	1.26151	1.07688	1.4672	1.37935	1.13908	1.13763	1.05467	1.06729	1.06621	1.23182
				8.28	1.46083	1.37079	1.47551	1.43331	1.40047	1.48461	1.51439	1.47031	1.42605	1.46923	1.53877	1.5409	1.55729	1.5089	1.60079	1.63448					8.28	1.42014	1.56042	1.35012	1.19982	1.11787	1.17034	1.26633	1.08022	1.47214	1.38629	1.14227	1.14145	1.05819	1.06903	1.06933	1.23479
				8.28667	1.46809	1.37767	1.48292	1.43869	1.40605	1.48742	1.51878	1.47498	1.42901	1.47314	1.54506	1.54411	1.56214	1.51455	1.60565	1.6359					8.28667	1.4272	1.56826	1.3569	1.20432	1.12232	1.17256	1.27	1.08365	1.4752	1.38998	1.14694	1.14383	1.06149	1.07303	1.07257	1.23586
				8.29333	1.47256	1.38598	1.48966	1.44153	1.41159	1.49065	1.52247	1.47882	1.4349	1.47809	1.55018	1.54667	1.5662	1.51715	1.60922	1.63766					8.29333	1.43154	1.57772	1.36307	1.2067	1.12675	1.1751	1.27309	1.08647	1.48128	1.39465	1.15074	1.14572	1.06425	1.07487	1.07496	1.23719
				8.3	1.47761	1.39142	1.49686	1.44445	1.41549	1.49524	1.5255	1.48439	1.44073	1.48257	1.55342	1.55043	1.56891	1.5192	1.61151	1.63734					8.3	1.43645	1.58391	1.36965	1.20914	1.12986	1.17872	1.27562	1.09056	1.48729	1.39888	1.15314	1.14851	1.06609	1.07632	1.07649	1.23695
				8.30667	1.4835	1.39679	1.50298	1.45001	1.42067	1.49777	1.52617	1.4863	1.445	1.48699	1.5551	1.55222	1.57064	1.52021	1.61177	1.6372					8.30667	1.44218	1.59002	1.37525	1.2138	1.13399	1.18071	1.27618	1.09196	1.4917	1.40305	1.15439	1.14983	1.06726	1.07704	1.07666	1.23685
				8.31333	1.49003	1.40296	1.50728	1.45484	1.42614	1.50014	1.52721	1.48905	1.44881	1.49136	1.55716	1.55247	1.57086	1.52172	1.61284	1.6349					8.31333	1.44853	1.59705	1.37919	1.21784	1.13836	1.18258	1.27705	1.09398	1.49564	1.40717	1.15592	1.15002	1.06741	1.07811	1.07737	1.23511
				8.32	1.49279	1.40751	1.5102	1.4586	1.43097	1.50103	1.52811	1.49239	1.45391	1.49485	1.5584	1.55458	1.57115	1.52428	1.61381	1.63345					8.32	1.45121	1.60222	1.38186	1.22099	1.14222	1.18328	1.2778	1.09644	1.5009	1.41046	1.15684	1.15158	1.06761	1.07992	1.07802	1.23401
				8.32667	1.49856	1.41158	1.51471	1.46447	1.43505	1.50304	1.52889	1.49536	1.45777	1.49794	1.56163	1.55608	1.57275	1.52516	1.61589	1.63181					8.32667	1.45682	1.60686	1.38599	1.2259	1.14547	1.18487	1.27846	1.09862	1.50489	1.41338	1.15924	1.15269	1.0687	1.08054	1.07941	1.23277
				8.33333	1.50521	1.41639	1.5176	1.46772	1.44021	1.50463	1.52982	1.49973	1.46171	1.5019	1.56467	1.55724	1.5759	1.5266	1.61625	1.62993					8.33333	1.46328	1.61233	1.38863	1.22862	1.14959	1.18612	1.27923	1.10183	1.50895	1.41711	1.16149	1.15355	1.07084	1.08157	1.07965	1.23135
				8.34	1.51234	1.422	1.52304	1.47192	1.44475	1.50769	1.53039	1.50546	1.46751	1.50797	1.56545	1.55838	1.5776	1.52843	1.61679	1.62903					8.34	1.47021	1.61872	1.39361	1.23214	1.15322	1.18853	1.27971	1.10604	1.51494	1.42284	1.16207	1.1544	1.07199	1.08286	1.08001	1.23067
				8.34667	1.51871	1.43008	1.53144	1.47525	1.44969	1.51212	1.53397	1.51068	1.47569	1.51375	1.5689	1.56087	1.5773	1.53003	1.61674	1.62905					8.34667	1.47641	1.62792	1.4013	1.23493	1.15716	1.19203	1.2827	1.10988	1.52338	1.42829	1.16463	1.15624	1.07179	1.084	1.07998	1.23069
				8.35333	1.52609	1.43887	1.53833	1.47979	1.45553	1.51567	1.53708	1.51552	1.48216	1.51979	1.57386	1.56317	1.57934	1.53448	1.61861	1.62919					8.35333	1.48358	1.63792	1.4076	1.23873	1.16182	1.19483	1.2853	1.11343	1.53006	1.43399	1.16831	1.15795	1.07317	1.08715	1.08123	1.23079
				8.36	1.53544	1.44597	1.54544	1.48609	1.46007	1.5185	1.54058	1.52052	1.48961	1.52635	1.57693	1.5664	1.5837	1.53899	1.62042	1.63039					8.36	1.49267	1.64601	1.41411	1.244	1.16544	1.19706	1.28823	1.1171	1.53775	1.44018	1.17059	1.16034	1.07614	1.09034	1.08244	1.2317
				8.36667	1.54174	1.45478	1.55169	1.49135	1.46681	1.52316	1.54327	1.52731	1.49559	1.53345	1.58033	1.5698	1.58875	1.5443	1.62443	1.6319					8.36667	1.49879	1.65603	1.41982	1.2484	1.17082	1.20073	1.29048	1.12209	1.54393	1.44688	1.17312	1.16286	1.07957	1.09411	1.08512	1.23284
				8.37333	1.54817	1.4635	1.5585	1.49807	1.47215	1.52804	1.54736	1.53349	1.5014	1.54127	1.58375	1.57292	1.59294	1.54975	1.62893	1.63376					8.37333	1.50505	1.66596	1.42606	1.25403	1.17509	1.20458	1.2939	1.12663	1.54993	1.45426	1.17566	1.16517	1.08242	1.09797	1.08812	1.23425
				8.38	1.55534	1.47052	1.56594	1.50505	1.47753	1.5359	1.55206	1.53855	1.50795	1.54692	1.58698	1.57786	1.59596	1.5547	1.63209	1.63582					8.38	1.51202	1.67395	1.43286	1.25987	1.17938	1.21077	1.29783	1.13035	1.55669	1.45959	1.17805	1.16883	1.08447	1.10147	1.09023	1.2358
				8.38667	1.56371	1.47679	1.57255	1.50916	1.48436	1.54079	1.55665	1.54537	1.51671	1.55334	1.59239	1.58342	1.5982	1.56035	1.63573	1.64061					8.38667	1.52015	1.68109	1.43891	1.26331	1.18483	1.21463	1.30167	1.13536	1.56573	1.46565	1.18207	1.17295	1.08599	1.10548	1.09267	1.23942
				8.39333	1.57168	1.48421	1.57959	1.51646	1.49033	1.54556	1.56245	1.55089	1.52457	1.55892	1.59702	1.5881	1.59917	1.56588	1.64109	1.64347					8.39333	1.5279	1.68954	1.44535	1.26942	1.1896	1.21839	1.30652	1.13942	1.57384	1.47091	1.18551	1.17641	1.08665	1.10939	1.09625	1.24158
				8.4	1.57979	1.49105	1.58801	1.52432	1.49744	1.55127	1.57002	1.55847	1.53285	1.56597	1.60216	1.59472	1.60382	1.572	1.64427	1.64612					8.4	1.53578	1.69732	1.45306	1.276	1.19527	1.22289	1.31285	1.14499	1.58239	1.47757	1.18932	1.18132	1.08981	1.11373	1.09837	1.24358
				8.40667	1.59042	1.50061	1.59701	1.53249	1.50604	1.5585	1.57762	1.56609	1.54177	1.57229	1.61025	1.60068	1.61199	1.57895	1.65017	1.65126					8.40667	1.54612	1.7082	1.46129	1.28284	1.20214	1.22859	1.3192	1.15058	1.5916	1.48353	1.19533	1.18573	1.09536	1.11865	1.10231	1.24747
				8.41333	1.60274	1.51255	1.60677	1.54122	1.51717	1.56741	1.58692	1.57419	1.5505	1.58146	1.61963	1.6081	1.62067	1.58726	1.65869	1.65778					8.41333	1.5581	1.7218	1.47022	1.29015	1.21102	1.23561	1.32698	1.15654	1.60061	1.49218	1.20229	1.19123	1.10126	1.12454	1.108	1.25239
				8.42	1.61418	1.52436	1.61785	1.54927	1.52736	1.57696	1.59716	1.58632	1.56168	1.59164	1.63	1.61828	1.63167	1.59776	1.66761	1.6672					8.42	1.56922	1.73524	1.48036	1.29689	1.21916	1.24314	1.33554	1.16545	1.61215	1.50179	1.20999	1.19877	1.10873	1.13198	1.11396	1.25951
				8.42667	1.62707	1.53636	1.62831	1.5592	1.53949	1.58879	1.60903	1.59769	1.573	1.60571	1.63917	1.63258	1.64483	1.60935	1.67741	1.67779					8.42667	1.58175	1.7489	1.48993	1.3052	1.22884	1.25247	1.34547	1.1738	1.62384	1.51506	1.2168	1.20936	1.11767	1.14019	1.12051	1.26751
				8.43333	1.63749	1.54853	1.64124	1.57001	1.55155	1.60202	1.62228	1.61035	1.58417	1.61692	1.6514	1.6471	1.65932	1.62022	1.68919	1.68832					8.43333	1.59188	1.76275	1.50176	1.31425	1.23846	1.2629	1.35655	1.1831	1.63537	1.52564	1.22587	1.22012	1.12752	1.14789	1.12838	1.27546
				8.44	1.64891	1.55758	1.65333	1.5805	1.56498	1.61546	1.63525	1.62246	1.59647	1.62882	1.66561	1.66065	1.67456	1.63138	1.70039	1.69947					8.44	1.60298	1.77306	1.51283	1.32303	1.24918	1.27349	1.36739	1.192	1.64807	1.53687	1.23642	1.23016	1.13788	1.1558	1.13586	1.28389
				8.44667	1.66096	1.56934	1.66625	1.59243	1.57506	1.62913	1.64767	1.63532	1.61004	1.63992	1.67858	1.67156	1.68886	1.64494	1.71181	1.71211					8.44667	1.61469	1.78644	1.52465	1.33302	1.25723	1.28427	1.37778	1.20145	1.66208	1.54734	1.24605	1.23824	1.14759	1.16541	1.14349	1.29344
				8.45333	1.67387	1.58128	1.67861	1.60433	1.58606	1.64258	1.66362	1.64795	1.62182	1.65078	1.69163	1.68475	1.70447	1.65676	1.72479	1.72309					8.45333	1.62724	1.80003	1.53596	1.34298	1.26601	1.29487	1.39112	1.21073	1.67424	1.55759	1.25574	1.24801	1.1582	1.17378	1.15216	1.30173
				8.46	1.68575	1.59267	1.69073	1.61562	1.59966	1.6548	1.6794	1.66143	1.63229	1.66208	1.70489	1.69619	1.71968	1.66966	1.73736	1.73644					8.46	1.63879	1.813	1.54705	1.35243	1.27687	1.3045	1.40431	1.22063	1.68505	1.56825	1.26558	1.25648	1.16854	1.18292	1.16055	1.31182
				8.46667	1.70131	1.60526	1.70541	1.62962	1.61519	1.66997	1.69472	1.67458	1.64484	1.67567	1.71928	1.70988	1.73453	1.68412	1.75278	1.74955					8.46667	1.65392	1.82733	1.56048	1.36415	1.28926	1.31646	1.41712	1.23029	1.698	1.58107	1.27626	1.26662	1.17863	1.19316	1.17085	1.32172
				8.47333	1.71909	1.62241	1.72243	1.64575	1.63296	1.69017	1.71639	1.69452	1.65891	1.68956	1.7382	1.72755	1.75277	1.70249	1.77393	1.7671					8.47333	1.6712	1.84685	1.57605	1.37765	1.30345	1.33239	1.43524	1.24494	1.71253	1.59418	1.29031	1.27971	1.19102	1.20618	1.18498	1.33498
				8.48	1.7426	1.64332	1.74518	1.66869	1.65651	1.71551	1.74382	1.72245	1.6793	1.70897	1.76368	1.75338	1.7781	1.72785	1.80405	1.79085					8.48	1.69406	1.87066	1.59687	1.39686	1.32224	1.35236	1.45818	1.26546	1.73358	1.61249	1.30922	1.29885	1.20823	1.22415	1.2051	1.35292
				8.48667	1.77472	1.66986	1.77697	1.69675	1.69105	1.74923	1.78356	1.75917	1.70596	1.73448	1.79891	1.78755	1.81488	1.76249	1.84577	1.82456					8.48667	1.72529	1.90087	1.62596	1.42034	1.34982	1.37894	1.49141	1.29244	1.7611	1.63656	1.33537	1.32416	1.23323	1.24869	1.23297	1.37839
				8.49333	1.81237	1.70421	1.81587	1.73684	1.73417	1.793	1.83393	1.80569	1.74045	1.76995	1.84327	1.83066	1.86098	1.80402	1.89895	1.86653					8.49333	1.76189	1.93997	1.66155	1.4539	1.38423	1.41345	1.53353	1.32662	1.7967	1.67003	1.3683	1.35609	1.26455	1.27811	1.2685	1.4101
				8.5	1.85671	1.74862	1.86172	1.78402	1.78361	1.84546	1.89325	1.86049	1.78049	1.81143	1.89189	1.88119	1.91636	1.85292	1.95795	1.91519					8.5	1.80499	1.99052	1.70351	1.4934	1.4237	1.4548	1.58313	1.36688	1.83804	1.70917	1.4044	1.39353	1.30218	1.31276	1.30791	1.44686
				8.50667	1.90342	1.79583	1.91095	1.83352	1.83774	1.90369	1.95537	1.91742	1.82351	1.85666	1.94606	1.93375	1.97595	1.90616	2.02055	1.96952					8.50667	1.8504	2.04426	1.74855	1.53483	1.4669	1.50071	1.63508	1.4087	1.88245	1.75185	1.44461	1.43246	1.34267	1.35048	1.34972	1.4879
				8.51333	1.94803	1.84366	1.96037	1.88212	1.8917	1.95897	2.01667	1.9729	1.86662	1.90335	1.99841	1.98445	2.03533	1.95793	2.08081	2.02059					8.51333	1.89377	2.09871	1.79377	1.57552	1.50998	1.54429	1.68634	1.44946	1.92695	1.7959	1.48347	1.47002	1.38302	1.38715	1.38998	1.52648
				8.52	1.98816	1.88668	2.00443	1.9272	1.94054	2.0118	2.07311	2.02473	1.90771	1.94724	2.04454	2.02881	2.08747	2.00282	2.13688	2.06498					8.52	1.93278	2.14768	1.83409	1.61325	1.54896	1.58593	1.73353	1.48754	1.96937	1.83731	1.51771	1.50288	1.41845	1.41896	1.42743	1.56002
				8.52667	2.01933	1.92484	2.04229	1.96684	1.98075	2.05891	2.12048	2.06701	1.94254	1.98575	2.08483	2.0695	2.13249	2.04098	2.18281	2.10512					8.52667	1.96308	2.19112	1.86873	1.64644	1.58106	1.62307	1.77314	1.5186	2.00532	1.87365	1.54762	1.53302	1.44904	1.44599	1.45811	1.59034
				8.53333	2.04698	1.95794	2.07244	2.00189	2.01622	2.09899	2.15736	2.10101	1.97561	2.01942	2.11877	2.10134	2.16967	2.07221	2.21981	2.13905					8.53333	1.98996	2.2288	1.89632	1.67578	1.60937	1.65467	1.80398	1.54358	2.03946	1.90542	1.57281	1.55661	1.47431	1.46812	1.48283	1.61598
				8.54	2.07169	1.98569	2.09682	2.03354	2.04624	2.12822	2.1842	2.13074	2.00139	2.04648	2.14709	2.12571	2.19667	2.09866	2.24903	2.16664					8.54	2.01398	2.26039	1.91863	1.70227	1.63333	1.67771	1.82642	1.56542	2.06608	1.93095	1.59384	1.57466	1.49265	1.48686	1.50235	1.63682
				8.54667	2.09119	2.01184	2.11703	2.06208	2.07172	2.15156	2.20313	2.15255	2.02586	2.07118	2.16628	2.14556	2.2194	2.11855	2.27047	2.18824					8.54667	2.03294	2.29016	1.93712	1.72616	1.65367	1.69611	1.84225	1.58145	2.09134	1.95426	1.60808	1.58936	1.5081	1.50095	1.51667	1.65314
				8.55333	2.10912	2.03577	2.13672	2.087	2.09404	2.16847	2.21811	2.16976	2.04944	2.09403	2.18417	2.16062	2.2378	2.13334	2.28769	2.20626					8.55333	2.05037	2.3174	1.95514	1.74702	1.67149	1.70944	1.85478	1.59409	2.11568	1.97582	1.62136	1.60052	1.5206	1.51143	1.52817	1.66675
				8.56	2.12578	2.06037	2.15169	2.11006	2.11497	2.18507	2.22739	2.18472	2.0713	2.11611	2.20042	2.17133	2.25229	2.14607	2.30095	2.22146					8.56	2.06657	2.3454	1.96884	1.76632	1.68819	1.72252	1.86254	1.60508	2.13824	1.99665	1.63343	1.60845	1.53045	1.52045	1.53703	1.67823
				8.56667	2.13992	2.08123	2.16591	2.13237	2.13224	2.19829	2.23306	2.19721	2.09141	2.13554	2.21425	2.17981	2.26501	2.15623	2.31285	2.23468					8.56667	2.08031	2.36915	1.98185	1.785	1.70198	1.73295	1.86728	1.61426	2.159	2.01498	1.64369	1.61473	1.53909	1.52765	1.54498	1.68822
				8.57333	2.15229	2.09987	2.17921	2.14962	2.14759	2.21004	2.23837	2.20793	2.1084	2.1523	2.22458	2.18787	2.27516	2.16603	2.32233	2.24563					8.57333	2.09234	2.39037	1.99402	1.79944	1.71423	1.74221	1.87172	1.62214	2.17654	2.0308	1.65136	1.6207	1.54599	1.53459	1.55131	1.69649
				8.58	2.16259	2.11546	2.18967	2.16422	2.16053	2.21861	2.2422	2.21652	2.12294	2.16728	2.23411	2.19439	2.28429	2.17488	2.32914	2.25356					8.58	2.10235	2.40811	2.00359	1.81166	1.72456	1.74896	1.87492	1.62845	2.19155	2.04493	1.65843	1.62553	1.55219	1.54086	1.55586	1.70248
				8.58667	2.1723	2.12795	2.19967	2.17506	2.17059	2.22407	2.24379	2.22071	2.13441	2.17824	2.24042	2.19862	2.29049	2.18202	2.33275	2.26223					8.58667	2.11179	2.42233	2.01274	1.82074	1.73259	1.75327	1.87625	1.63152	2.20339	2.05527	1.66312	1.62867	1.55641	1.54592	1.55827	1.70903
				8.59333	2.18233	2.1385	2.20652	2.18388	2.17867	2.22805	2.24274	2.22591	2.14396	2.18932	2.24547	2.20484	2.29349	2.18651	2.33503	2.2704					8.59333	2.12154	2.43434	2.01901	1.82812	1.73904	1.75641	1.87538	1.63534	2.21325	2.06573	1.66687	1.63327	1.55844	1.5491	1.5598	1.71521
				8.6	2.19263	2.1491	2.21578	2.19228	2.1874	2.23404	2.24461	2.23478	2.15336	2.19999	2.2489	2.2118	2.29668	2.19351	2.3397	2.27992					8.6	2.13155	2.44641	2.02748	1.83515	1.74601	1.76113	1.87694	1.64186	2.22296	2.07579	1.66941	1.63843	1.56061	1.55406	1.56292	1.7224
				8.60667	2.20393	2.1611	2.2278	2.20298	2.19804	2.24286	2.24876	2.24262	2.16122	2.21148	2.25677	2.22413	2.30371	2.20352	2.34541	2.292					8.60667	2.14254	2.46007	2.03848	1.84411	1.7545	1.76808	1.88041	1.64762	2.23107	2.08664	1.67526	1.64756	1.56539	1.56115	1.56673	1.73152
				8.61333	2.21739	2.17745	2.2415	2.21298	2.21067	2.2545	2.25701	2.25555	2.17218	2.22485	2.26874	2.23911	2.31386	2.21867	2.35814	2.30864					8.61333	2.15562	2.47868	2.05101	1.85248	1.76458	1.77726	1.88731	1.65712	2.24239	2.09925	1.68414	1.65866	1.57229	1.57188	1.57523	1.74409
				8.62	2.23382	2.19537	2.25874	2.22306	2.22655	2.26842	2.26837	2.27217	2.1853	2.24254	2.28256	2.25565	2.32621	2.23676	2.37237	2.32571					8.62	2.1716	2.49908	2.06679	1.86092	1.77726	1.78823	1.89681	1.66933	2.25593	2.11594	1.6944	1.67091	1.58068	1.5847	1.58474	1.75699
				8.62667	2.24838	2.21246	2.27524	2.2356	2.24161	2.2844	2.27962	2.29825	2.20034	2.25935	2.29727	2.27382	2.34019	2.25601	2.38755	2.34435					8.62667	2.18575	2.51853	2.08189	1.87141	1.78928	1.80083	1.90621	1.68849	2.27146	2.1318	1.70532	1.68437	1.59018	1.59834	1.59488	1.77107
				8.63333	2.26233	2.22686	2.29087	2.24558	2.25524	2.30144	2.28791	2.32269	2.21416	2.27555	2.30953	2.29046	2.3518	2.27326	2.39917	2.36137					8.63333	2.19931	2.53492	2.09619	1.87977	1.80016	1.81426	1.91315	1.70645	2.28572	2.14709	1.71442	1.6967	1.59807	1.61056	1.60264	1.78393
				8.64	2.27244	2.23811	2.30285	2.25259	2.26346	2.31268	2.29453	2.35386	2.22458	2.28742	2.31731	2.30384	2.35954	2.28866	2.40676	2.37514					8.64	2.20914	2.54773	2.10715	1.88564	1.80672	1.82312	1.91868	1.72935	2.29648	2.15829	1.7202	1.70661	1.60333	1.62147	1.60771	1.79433
				8.64667	2.27792	2.24325	2.30918	2.25514	2.26757	2.31724	2.29861	2.37877	2.23073	2.29453	2.32073	2.31076	2.36226	2.29581	2.41103	2.38027					8.64667	2.21447	2.55358	2.11294	1.88777	1.81	1.82672	1.92209	1.74765	2.30283	2.165	1.72273	1.71174	1.60517	1.62653	1.61056	1.79821
				8.65333	2.27925	2.24233	2.31004	2.25272	2.26634	2.31698	2.29739	2.36963	2.2334	2.29668	2.32142	2.31294	2.36022	2.2983	2.40966	2.38262					8.65333	2.21576	2.55253	2.11373	1.88574	1.80902	1.82651	1.92107	1.74093	2.30558	2.16703	1.72325	1.71335	1.60379	1.6283	1.60965	1.79998
				8.66	2.27542	2.23796	2.3079	2.24831	2.26188	2.31277	2.29021	2.34215	2.23163	2.29413	2.31781	2.31177	2.35398	2.29702	2.40271	2.37853					8.66	2.21204	2.54756	2.11177	1.88205	1.80546	1.82319	1.91507	1.72074	2.30376	2.16462	1.72057	1.71249	1.59955	1.62739	1.60501	1.79689
				8.66667	2.26897	2.23079	2.3023	2.23951	2.25273	2.30397	2.28219	2.31987	2.22648	2.28663	2.31008	2.30598	2.34385	2.28947	2.39262	2.37168					8.66667	2.20577	2.5394	2.10665	1.87469	1.79815	1.81625	1.90836	1.70438	2.29844	2.15754	1.71483	1.7082	1.59266	1.62204	1.59827	1.79172
				8.67333	2.26156	2.22159	2.29317	2.2291	2.24201	2.29317	2.27248	2.30091	2.2201	2.27885	2.29732	2.2968	2.33104	2.27865	2.37917	2.36188					8.67333	2.19856	2.52892	2.09829	1.86597	1.7896	1.80774	1.90024	1.69045	2.29185	2.1502	1.70536	1.7014	1.58396	1.61438	1.58928	1.78432
				8.68	2.25291	2.21053	2.2844	2.21823	2.23166	2.28327	2.26143	2.28398	2.21317	2.26853	2.28479	2.28801	2.31748	2.26779	2.36515	2.35018					8.68	2.19016	2.51633	2.09027	1.85687	1.78134	1.79994	1.891	1.67801	2.2847	2.14047	1.69606	1.69488	1.57475	1.60668	1.57992	1.77548
				8.68667	2.24656	2.20036	2.27611	2.20748	2.22018	2.26988	2.2487	2.26926	2.20593	2.25659	2.2744	2.27854	2.30304	2.25757	2.35449	2.34109					8.68667	2.18398	2.50476	2.08268	1.84787	1.77217	1.78938	1.88036	1.66719	2.27723	2.1292	1.68834	1.68787	1.56493	1.59944	1.5728	1.76861
				8.69333	2.24149	2.19083	2.26961	2.1972	2.21099	2.25924	2.23906	2.25776	2.19982	2.24762	2.26548	2.26916	2.29379	2.25112	2.34385	2.33144					8.69333	2.17905	2.49391	2.07673	1.83927	1.76484	1.78099	1.8723	1.65874	2.27092	2.12074	1.68172	1.68092	1.55865	1.59487	1.56569	1.76132
				8.7	2.23878	2.18376	2.2644	2.18974	2.2019	2.24955	2.23166	2.24776	2.19555	2.23933	2.25765	2.263	2.28589	2.24238	2.3335	2.32131					8.7	2.17642	2.48586	2.07197	1.83302	1.75758	1.77335	1.86611	1.6514	2.26651	2.11291	1.67591	1.67636	1.55328	1.58868	1.55877	1.75367
				8.70667	2.23756	2.17845	2.25954	2.18564	2.19703	2.24109	2.22683	2.23823	2.19456	2.23302	2.2506	2.25864	2.27856	2.23539	2.32598	2.31087					8.70667	2.17523	2.47982	2.06752	1.82959	1.75369	1.76669	1.86207	1.6444	2.26549	2.10696	1.67068	1.67313	1.5483	1.58373	1.55375	1.74578
				8.71333	2.23658	2.17522	2.25568	2.18284	2.19307	2.2338	2.22175	2.23114	2.196	2.22935	2.2472	2.25508	2.27238	2.22993	2.31842	2.30583					8.71333	2.17428	2.47614	2.06399	1.82725	1.75053	1.76094	1.85782	1.63919	2.26698	2.1035	1.66815	1.67049	1.5441	1.57986	1.5487	1.74197
				8.72	2.23747	2.17391	2.25292	2.17854	2.18767	2.22902	2.21709	2.22566	2.19743	2.22604	2.2437	2.25087	2.26637	2.22568	2.31201	2.30035					8.72	2.17515	2.47465	2.06146	1.82365	1.74622	1.75717	1.85393	1.63516	2.26845	2.10037	1.66555	1.66737	1.54002	1.57685	1.54442	1.73783
				8.72667	2.23798	2.1724	2.2515	2.17487	2.18214	2.22544	2.21338	2.22053	2.1976	2.22189	2.23911	2.24552	2.2594	2.22039	2.30482	2.29364					8.72667	2.17564	2.47293	2.06016	1.82058	1.74181	1.75435	1.85082	1.63139	2.26863	2.09646	1.66215	1.66341	1.53528	1.5731	1.53962	1.73276
				8.73333	2.23912	2.17188	2.24791	2.17064	2.17777	2.21853	2.20869	2.21582	2.19886	2.21746	2.23574	2.24188	2.25296	2.2156	2.29869	2.2868					8.73333	2.17675	2.47234	2.05688	1.81704	1.73832	1.7489	1.8469	1.62793	2.26993	2.09228	1.65964	1.66071	1.5309	1.56971	1.53552	1.72759
				8.74	2.23714	2.16957	2.24417	2.1659	2.17351	2.21355	2.20359	2.21025	2.19826	2.21363	2.23002	2.23621	2.24672	2.21064	2.29149	2.2814					8.74	2.17482	2.46971	2.05346	1.81307	1.73492	1.74497	1.84264	1.62384	2.26931	2.08866	1.6554	1.65651	1.52666	1.56619	1.53071	1.72352
				8.74667	2.23512	2.16528	2.23908	2.16096	2.169	2.2081	2.19968	2.20541	2.19648	2.20997	2.22531	2.23189	2.24193	2.2047	2.28362	2.27524					8.74667	2.17286	2.46482	2.0488	1.80893	1.73132	1.74068	1.83937	1.62028	2.26747	2.08521	1.6519	1.65331	1.52341	1.56199	1.52545	1.71886
				8.75333	2.23367	2.16222	2.23515	2.15803	2.16623	2.20368	2.19662	2.20104	2.19428	2.20635	2.21992	2.22934	2.23681	2.19891	2.27643	2.26809					8.75333	2.17145	2.46134	2.0452	1.80648	1.72911	1.73719	1.83681	1.61707	2.2652	2.0818	1.6479	1.65142	1.51993	1.55788	1.52065	1.71346
				8.76	2.23263	2.16033	2.23128	2.15573	2.16318	2.19916	2.1904	2.19575	2.19308	2.20152	2.21642	2.22468	2.23151	2.19399	2.26987	2.26407					8.76	2.17044	2.45919	2.04166	1.80455	1.72667	1.73363	1.83161	1.61319	2.26396	2.07724	1.6453	1.64797	1.51633	1.5544	1.51627	1.71042
				8.76667	2.2309	2.15902	2.22915	2.15371	2.15938	2.19393	2.18692	2.19213	2.1912	2.19986	2.21149	2.22006	2.22737	2.19148	2.26412	2.26061					8.76667	2.16876	2.4577	2.03971	1.80286	1.72364	1.72951	1.8287	1.61053	2.26202	2.07567	1.64164	1.64455	1.51352	1.55262	1.51243	1.70781
				8.77333	2.23359	2.15868	2.22746	2.15218	2.15775	2.18952	2.18445	2.19019	2.1898	2.19569	2.21129	2.21741	2.22512	2.19047	2.26228	2.25656					8.77333	2.17137	2.45731	2.03817	1.80158	1.72234	1.72603	1.82663	1.6091	2.26057	2.07174	1.64149	1.64259	1.51199	1.5519	1.5112	1.70475
				8.78	2.23766	2.1591	2.22642	2.15234	2.15817	2.18955	2.18343	2.19035	2.19006	2.19424	2.21099	2.2166	2.22476	2.18931	2.26123	2.25521					8.78	2.17533	2.45779	2.03721	1.80172	1.72268	1.72606	1.82578	1.60922	2.26084	2.07037	1.64127	1.64199	1.51174	1.55108	1.5105	1.70373
				8.78667	2.24167	2.16067	2.22824	2.15574	2.16134	2.1914	2.18322	2.19231	2.19474	2.19537	2.21316	2.21741	2.22454	2.18994	2.26235	2.25593					8.78667	2.17923	2.45958	2.03888	1.80456	1.72521	1.72751	1.8256	1.61066	2.26567	2.07144	1.64288	1.64259	1.51159	1.55153	1.51125	1.70427
				8.79333	2.24729	2.16373	2.23224	2.16067	2.16401	2.19282	2.18496	2.19506	2.19935	2.19789	2.21749	2.21977	2.22657	2.19118	2.26572	2.25677					8.79333	2.18469	2.46306	2.04254	1.80869	1.72734	1.72863	1.82706	1.61268	2.27043	2.07381	1.6461	1.64433	1.51297	1.55241	1.5135	1.70491
				8.8	2.25453	2.1686	2.23727	2.16562	2.16779	2.19813	2.18982	2.19964	2.207	2.2033	2.22329	2.2238	2.23075	2.19526	2.26939	2.26095					8.8	2.19173	2.4686	2.04714	1.81283	1.73035	1.73282	1.83112	1.61604	2.27833	2.07892	1.6504	1.64732	1.51581	1.5553	1.51595	1.70807
				8.80667	2.26185	2.17472	2.24133	2.17303	2.17267	2.20438	2.19701	2.20668	2.21311	2.2081	2.2299	2.2316	2.23631	2.20083	2.2751	2.26714					8.80667	2.19885	2.47557	2.05086	1.81904	1.73425	1.73775	1.83714	1.62122	2.28464	2.08345	1.65531	1.6531	1.51959	1.55924	1.51976	1.71274
				8.81333	2.26941	2.18137	2.24854	2.18201	2.17961	2.2104	2.2044	2.21542	2.2205	2.2161	2.2369	2.23908	2.24397	2.20668	2.28223	2.27354					8.81333	2.2062	2.48314	2.05745	1.82655	1.73979	1.74249	1.84332	1.62764	2.29227	2.091	1.66051	1.65864	1.5248	1.56339	1.52453	1.71758
				8.82	2.28206	2.18797	2.25756	2.19254	2.18885	2.22009	2.21471	2.22507	2.22912	2.22584	2.24613	2.24577	2.25439	2.21614	2.29256	2.28166					8.82	2.21849	2.49065	2.06571	1.83537	1.74716	1.75013	1.85194	1.63473	2.30117	2.10019	1.66736	1.66359	1.53188	1.57009	1.53143	1.72371
				8.82667	2.2964	2.19858	2.26573	2.20478	2.20177	2.23201	2.22659	2.23593	2.2375	2.23571	2.25744	2.25714	2.26672	2.22992	2.30744	2.29395					8.82667	2.23243	2.50273	2.07318	1.84561	1.75748	1.75953	1.86187	1.64271	2.30982	2.1095	1.67575	1.67202	1.54025	1.57985	1.54137	1.733
				8.83333	2.31287	2.21257	2.27869	2.2194	2.21572	2.24644	2.24227	2.25036	2.25139	2.24713	2.27094	2.27192	2.28156	2.24483	2.32281	2.30728					8.83333	2.24845	2.51866	2.08504	1.85785	1.76861	1.7709	1.87498	1.65331	2.32416	2.12027	1.68577	1.68297	1.55034	1.59042	1.55163	1.74307
				8.84	2.33337	2.22749	2.29454	2.23558	2.23151	2.26218	2.25924	2.26683	2.26436	2.26204	2.28729	2.28762	2.29736	2.2609	2.33895	2.326					8.84	2.26837	2.53564	2.09955	1.8714	1.78122	1.78331	1.88917	1.66541	2.33754	2.13434	1.69791	1.6946	1.56107	1.6018	1.56242	1.75721
				8.84667	2.35313	2.24612	2.31352	2.25417	2.24837	2.28016	2.27638	2.28391	2.28137	2.27964	2.30536	2.30444	2.3156	2.2764	2.35692	2.34389					8.84667	2.28758	2.55685	2.11691	1.88696	1.79467	1.79748	1.9035	1.67796	2.3551	2.15095	1.71132	1.70706	1.57347	1.61278	1.57442	1.77072
				8.85333	2.37544	2.26473	2.33241	2.27365	2.26615	2.29873	2.29728	2.30421	2.30088	2.30019	2.32384	2.32249	2.33393	2.29339	2.37472	2.36193					8.85333	2.30927	2.57803	2.1342	1.90327	1.80887	1.81212	1.92098	1.69287	2.37525	2.17034	1.72504	1.72043	1.58592	1.62482	1.58631	1.78435
				8.86	2.39627	2.28446	2.3523	2.29389	2.28459	2.31678	2.31749	2.32464	2.3208	2.31997	2.34465	2.34181	2.35143	2.31077	2.39288	2.38047					8.86	2.32952	2.60049	2.1524	1.92021	1.82359	1.82635	1.93788	1.70788	2.39581	2.189	1.74049	1.73474	1.59782	1.63713	1.59844	1.79836
				8.86667	2.41928	2.30426	2.37418	2.31507	2.30153	2.33605	2.33613	2.34366	2.33924	2.34183	2.36765	2.35915	2.37022	2.32857	2.4143	2.3967					8.86667	2.35189	2.62303	2.17242	1.93794	1.83711	1.84154	1.95347	1.72185	2.41484	2.20963	1.75756	1.74758	1.61058	1.64974	1.61275	1.81062
				8.87333	2.45059	2.32708	2.39768	2.34031	2.31929	2.35726	2.35704	2.36247	2.35831	2.36187	2.39248	2.37754	2.39038	2.34863	2.43881	2.41505					8.87333	2.38233	2.64901	2.19392	1.95907	1.85128	1.85826	1.97095	1.73567	2.43453	2.22854	1.776	1.76121	1.62428	1.66396	1.62912	1.82448
				8.88	2.49521	2.35332	2.4253	2.36943	2.34251	2.38378	2.37817	2.38662	2.38	2.38649	2.42668	2.3991	2.41421	2.36888	2.46908	2.43847					8.88	2.42571	2.67888	2.21919	1.98344	1.86982	1.87917	1.98862	1.75342	2.45692	2.25177	1.80138	1.77718	1.64047	1.6783	1.64934	1.84218
				8.88667	2.57013	2.38871	2.46706	2.41659	2.372	2.42251	2.40614	2.41892	2.40662	2.42087	2.47996	2.42791	2.44632	2.39403	2.51124	2.47309					8.88667	2.49854	2.71916	2.2574	2.02292	1.89336	1.9097	2.01201	1.77715	2.4844	2.28421	1.84093	1.79852	1.66229	1.69612	1.6775	1.86833
				8.89333	2.71004	2.44647	2.53577	2.49554	2.41897	2.48685	2.44827	2.46729	2.44543	2.47605	2.57722	2.47117	2.49318	2.42597	2.57772	2.52646					8.89333	2.63455	2.78491	2.32028	2.08901	1.93085	1.96042	2.04724	1.81268	2.52447	2.33627	1.91313	1.83056	1.69414	1.71875	1.72191	1.90865
				8.9	2.98778	2.54514	2.66669	2.64711	2.50256	2.60655	2.51897	2.55404	2.50787	2.57147	2.77086	2.54329	2.57301	2.47941	2.7015	2.62106					8.9	2.90456	2.89723	2.44007	2.21589	1.99757	2.05478	2.10636	1.87642	2.58892	2.4263	2.05688	1.88399	1.74838	1.75661	1.8046	1.98012
				8.90667	3.50261	2.73207	2.90864	2.93094	2.64888	2.82463	2.63984	2.7024	2.61461	2.74855	3.13865	2.66346	2.70665	2.56872	2.91389	2.78791					8.90667	3.40504	3.11002	2.66146	2.45348	2.11437	2.2267	2.20743	1.98542	2.69911	2.59339	2.3299	1.97301	1.83919	1.81989	1.94647	2.10617
				8.91333	4.34688	3.0576	3.30946	3.41607	2.88375	3.17926	2.83014	2.9322	2.78934	3.04646	3.75996	2.84646	2.91763	2.70769	3.24311	3.05215					8.91333	4.2258	3.48059	3.02822	2.85958	2.30184	2.50626	2.36656	2.15425	2.87949	2.87448	2.79111	2.10857	1.98255	1.91834	2.16639	2.30579
				8.92	5.53798	3.55089	3.88814	4.14594	3.21314	3.68729	3.09555	3.24847	3.0456	3.48957	4.67273	3.09639	3.21172	2.89658	3.68637	3.41877					8.92	5.38372	4.04212	3.55772	3.47055	2.56476	2.90675	2.58849	2.38661	3.14403	3.29257	3.46868	2.29371	2.18239	2.05217	2.46249	2.58276
				8.92667	6.98098	4.19011	4.60953	5.10387	3.62242	4.32189	3.42362	3.62896	3.37018	4.05828	5.83082	3.39275	3.57539	3.13033	4.20811	3.86579					8.92667	6.78652	4.76977	4.2178	4.27243	2.89146	3.40701	2.86282	2.66615	3.47911	3.82918	4.32836	2.51324	2.42951	2.21778	2.81101	2.92047
				8.93333	8.47812	4.90681	5.38887	6.20186	4.07068	5.01718	3.78097	4.03209	3.72676	4.69667	7.10856	3.70306	3.96974	3.38269	4.74669	4.34576					8.93333	8.24196	5.58562	4.93091	5.19156	3.24926	3.95512	3.16164	2.96232	3.84721	4.43153	5.27686	2.74311	2.69747	2.39657	3.17078	3.28307
				8.94	9.79956	5.59428	6.11443	7.30323	4.50091	5.68324	4.12528	4.40858	4.06737	5.32113	8.33766	3.99179	4.34597	3.62673	5.23606	4.79738					8.94	9.52659	6.36819	5.59481	6.11351	3.59268	4.48018	3.44955	3.23892	4.19883	5.02074	6.18925	2.95699	2.95312	2.56946	3.49768	3.62425
				8.94667	10.7715	6.15037	6.69465	8.26848	4.86389	6.23872	4.4198	4.71845	4.34822	5.84841	9.36176	4.22742	4.6631	3.83378	5.62645	5.17121					8.94667	10.4715	7.00121	6.12573	6.92152	3.88241	4.91808	3.69583	3.46658	4.48876	5.51825	6.94946	3.13154	3.16861	2.71616	3.75846	3.90666
				8.95333	11.3265	6.51874	7.07562	8.99322	5.12594	6.63538	4.63814	4.9344	4.5403	6.22816	10.0766	4.3911	4.8942	3.98953	5.88512	5.43515					8.95333	11.011	7.42054	6.47432	7.5282	4.09158	5.23077	3.8784	3.62523	4.68704	5.87656	7.48013	3.25279	3.32565	2.8265	3.93125	4.10606
				8.96	11.4973	6.69745	7.25491	9.4339	5.28102	6.86225	4.77312	5.0553	4.64358	6.44901	10.4579	4.48158	5.03166	4.08552	6.01297	5.58085					8.96	11.177	7.62397	6.63837	7.89709	4.21537	5.40962	3.99127	3.71406	4.79366	6.08495	7.76317	3.31981	3.41905	2.89451	4.01666	4.21613
				8.96667	11.3669	6.71803	7.25977	9.60195	5.33915	6.93464	4.8298	5.08859	4.6701	6.52715	10.5417	4.50765	5.08417	4.12891	6.02944	5.61902					8.96667	11.0503	7.6474	6.64282	8.03776	4.26177	5.46668	4.03867	3.73852	4.82104	6.15868	7.82535	3.33912	3.45473	2.92525	4.02766	4.24497
				8.97333	11.0268	6.62353	7.13712	9.54375	5.31859	6.88379	4.82432	5.05659	4.63929	6.48991	10.3918	4.48336	5.06621	4.12837	5.96019	5.57121					8.97333	10.7197	7.53983	6.53059	7.98904	4.24536	5.4266	4.03409	3.71501	4.78923	6.12354	7.71411	3.32113	3.44253	2.92487	3.9814	4.20885
				8.98	10.5445	6.44704	6.92692	9.3175	5.24035	6.74141	4.7689	4.97442	4.56747	6.36865	10.0762	4.42503	4.99805	4.09646	5.82978	5.46539					8.98	10.2508	7.33892	6.33826	7.79965	4.18291	5.31436	3.98775	3.65464	4.71509	6.00912	7.47979	3.27792	3.39621	2.90226	3.89428	4.12891
				8.98667	9.96529	6.21413	6.65874	8.97866	5.1169	6.53442	4.67733	4.85802	4.46774	6.18659	9.6449	4.33904	4.8912	4.04015	5.66103	5.31843					8.98667	9.68771	7.07379	6.09287	7.51601	4.08437	5.15118	3.91117	3.56912	4.61214	5.83734	7.15964	3.21422	3.32361	2.86236	3.78156	4.01788
				8.99333	9.32811	5.94335	6.35454	8.56018	4.96376	6.28472	4.56026	4.71787	4.34678	5.95939	9.14166	4.2369	4.75701	3.96538	5.46499	5.14443					8.99333	9.06828	6.76555	5.81452	7.1657	3.96213	4.95434	3.81328	3.46615	4.48727	5.62297	6.78608	3.13856	3.23243	2.80939	3.65061	3.88643
				9	8.66823	5.65155	6.03212	8.09337	4.79061	6.00659	4.42523	4.56026	4.21314	5.70395	8.59472	4.12384	4.60614	3.88079	5.25094	4.95471					9	8.42678	6.43338	5.5195	6.77493	3.82392	4.73509	3.70037	3.35036	4.34931	5.38195	6.38007	3.05481	3.12991	2.74946	3.50762	3.7431
				9.00667	8.01602	5.35611	5.70541	7.59859	4.60745	5.71442	4.2801	4.39507	4.07486	5.43531	8.03087	4.00445	4.44691	3.79015	5.02991	4.75502					9.00667	7.79273	6.09707	5.22055	6.36076	3.67772	4.50476	3.57901	3.229	4.20656	5.12847	5.96151	2.96637	3.02171	2.68524	3.35997	3.59225
				9.01333	7.39397	5.06963	5.38802	7.10188	4.42258	5.42115	4.13267	4.23152	3.93689	5.16706	7.4698	3.88523	4.28502	3.69743	4.80916	4.55828					9.01333	7.18801	5.77096	4.93014	5.94496	3.53015	4.27357	3.45573	3.10884	4.06413	4.87537	5.54501	2.87805	2.9117	2.61955	3.21251	3.44362
				9.02	6.81825	4.79508	5.08729	6.61886	4.24162	5.13692	3.98963	4.07421	3.80785	4.90597	6.9336	3.76986	4.12708	3.60557	4.59804	4.36653					9.02	6.62833	5.45843	4.65496	5.54063	3.38571	4.04951	3.33612	2.99327	3.93092	4.62902	5.14698	2.79259	2.80438	2.55447	3.07148	3.29876
				9.02667	6.2968	4.54164	4.81051	6.16316	4.07062	4.86637	3.85216	3.92492	3.68586	4.65948	6.43325	3.65967	3.9777	3.51608	4.39731	4.18527					9.02667	6.1214	5.16993	4.4017	5.15916	3.24921	3.83623	3.22117	2.88358	3.80499	4.39644	4.77556	2.71097	2.70288	2.49107	2.9374	3.16182
				9.03333	5.83143	4.31533	4.5625	5.741	3.91091	4.6151	3.72278	3.78674	3.57688	4.43327	5.97472	3.55802	3.83538	3.43271	4.21216	4.01889					9.03333	5.669	4.91231	4.17477	4.80577	3.12173	3.63815	3.11298	2.78206	3.69249	4.183	4.43518	2.63567	2.60617	2.43201	2.81372	3.03613
				9.04	5.42163	4.11204	4.33965	5.35848	3.76477	4.38504	3.60462	3.65989	3.47915	4.22621	5.56238	3.46319	3.70482	3.35688	4.04224	3.86756					9.04	5.27061	4.6809	3.97086	4.48557	3.00508	3.45679	3.01418	2.68887	3.5916	3.98763	4.12909	2.56542	2.51745	2.37828	2.70021	2.9218
				9.04667	5.06786	3.93104	4.14143	5.01703	3.63294	4.1795	3.49658	3.54363	3.38955	4.04065	5.19731	3.37679	3.58791	3.28766	3.89003	3.73023					9.04667	4.92669	4.47486	3.78948	4.19974	2.89985	3.29476	2.92383	2.60346	3.4991	3.81254	3.85809	2.50142	2.43801	2.32924	2.59853	2.81805
				9.05333	4.77052	3.77232	3.96968	4.71525	3.51769	3.99811	3.39858	3.4438	3.31029	3.87731	4.8792	3.29884	3.48275	3.2237	3.7567	3.6115					9.05333	4.63764	4.29418	3.63233	3.94712	2.80786	3.15177	2.84189	2.53011	3.41728	3.65843	3.62195	2.44367	2.36656	2.28393	2.50947	2.72836
				9.06	4.5258	3.63763	3.82428	4.45461	3.41873	3.84464	3.31772	3.36067	3.24425	3.73745	4.60797	3.23477	3.39382	3.17057	3.64277	3.51114					9.06	4.39973	4.14086	3.49929	3.72894	2.72887	3.03079	2.77427	2.46904	3.3491	3.52646	3.42061	2.39621	2.30613	2.24628	2.43337	2.65254
				9.06667	4.33172	3.52933	3.70559	4.2389	3.33831	3.71298	3.25234	3.29334	3.1921	3.62088	4.38362	3.18492	3.32186	3.1298	3.54839	3.42898					9.06667	4.21106	4.01758	3.39068	3.54837	2.66468	2.927	2.7196	2.41957	3.29527	3.41647	3.25407	2.35929	2.25723	2.2174	2.37032	2.59047
				9.07333	4.18947	3.44724	3.61471	4.0631	3.27611	3.60964	3.20351	3.24097	3.15343	3.52924	4.20086	3.14817	3.26563	3.09964	3.47454	3.36351					9.07333	4.07277	3.92413	3.30752	3.40121	2.61503	2.84553	2.67877	2.3811	3.25535	3.33001	3.1184	2.33206	2.21902	2.19603	2.32099	2.54101
				9.08	4.10067	3.39	3.54877	3.92777	3.23184	3.53285	3.17007	3.20656	3.12987	3.4617	4.06002	3.12548	3.22806	3.08085	3.42035	3.31921					9.08	3.98645	3.85897	3.24719	3.28792	2.57969	2.785	2.65081	2.35581	3.23103	3.26628	3.01385	2.31526	2.19349	2.18272	2.28479	2.50754
				9.08667	4.05658	3.35937	3.51	3.83306	3.20924	3.48159	3.15343	3.19116	3.12264	3.42256	3.96186	3.11702	3.20755	3.07529	3.3879	3.29371					9.08667	3.94358	3.8241	3.21171	3.20864	2.56165	2.74459	2.63689	2.3445	3.22356	3.22935	2.94098	2.30899	2.17956	2.17878	2.26311	2.48828
				9.09333	4.04451	3.35226	3.49895	3.77698	3.20262	3.45682	3.15466	3.19357	3.13052	3.40737	3.90379	3.12046	3.20134	3.08208	3.37502	3.28522					9.09333	3.93185	3.81601	3.2016	3.1617	2.55637	2.72506	2.63792	2.34627	3.2317	3.21502	2.89788	2.31154	2.17534	2.18359	2.25451	2.48187
				9.1	4.0528	3.36371	3.50735	3.75489	3.21252	3.45472	3.16992	3.2103	3.15085	3.41147	3.88431	3.13826	3.21181	3.10401	3.38295	3.29423					9.1	3.93991	3.82905	3.20929	3.14321	2.56427	2.72341	2.65068	2.35856	3.25269	3.21888	2.88342	2.32472	2.18245	2.19913	2.25981	2.48867
				9.10667	4.06962	3.38844	3.5316	3.76107	3.23725	3.47331	3.20037	3.24011	3.18134	3.43271	3.89322	3.16831	3.23942	3.1377	3.40848	3.31955					9.10667	3.95626	3.8572	3.23148	3.14838	2.58401	2.73806	2.67614	2.38046	3.28416	3.23892	2.89003	2.34698	2.20121	2.223	2.27686	2.5078
				9.11333	4.08604	3.42147	3.56628	3.78383	3.27513	3.5054	3.24301	3.28299	3.21971	3.46328	3.92161	3.21128	3.28073	3.18367	3.45104	3.36017					9.11333	3.97222	3.8948	3.26321	3.16743	2.61425	2.76336	2.7118	2.41197	3.32377	3.26777	2.91111	2.37881	2.22928	2.25557	2.30529	2.53849
				9.12	4.09851	3.45719	3.60799	3.81412	3.32378	3.54894	3.29643	3.3352	3.26484	3.50315	3.95922	3.2659	3.3349	3.23887	3.50447	3.41343					9.12	3.98435	3.93546	3.30138	3.19279	2.65308	2.79768	2.75647	2.45032	3.37036	3.30539	2.93903	2.41927	2.26609	2.29467	2.34098	2.57872
				9.12667	4.11288	3.49682	3.65356	3.85131	3.3814	3.60127	3.36043	3.39851	3.31631	3.54877	4.00205	3.32801	3.39754	3.30321	3.56759	3.4758					9.12667	3.99832	3.98057	3.34307	3.22392	2.69907	2.83894	2.80999	2.49684	3.42349	3.34843	2.97082	2.46528	2.30866	2.34026	2.38314	2.62584
				9.13333	4.13055	3.54338	3.70441	3.89261	3.44955	3.66282	3.43636	3.47128	3.37763	3.60066	4.04534	3.397	3.46971	3.37919	3.63812	3.54694					9.13333	4.01549	4.03357	3.3896	3.25849	2.75347	2.88746	2.87348	2.5503	3.4868	3.39739	3.00295	2.51639	2.3577	2.39409	2.43026	2.67959
				9.14	4.15235	3.59605	3.75969	3.93565	3.52319	3.73089	3.5194	3.55171	3.44545	3.65757	4.08623	3.47184	3.55019	3.46125	3.71118	3.6206					9.14	4.03669	4.09353	3.44018	3.29452	2.81225	2.94112	2.94292	2.60939	3.55681	3.45109	3.03331	2.57183	2.41238	2.45223	2.47906	2.73523
				9.14667	4.17722	3.65394	3.81835	3.97843	3.60143	3.80184	3.60825	3.63721	3.52124	3.71959	4.12565	3.55103	3.63489	3.5476	3.78581	3.69613					9.14667	4.06086	4.15943	3.49386	3.33033	2.8747	2.99705	3.01721	2.67221	3.63505	3.50961	3.06257	2.63049	2.46994	2.5134	2.52892	2.79229
				9.15333	4.20114	3.71372	3.87676	4.02077	3.68066	3.86879	3.69666	3.71898	3.59808	3.78304	4.16115	3.63188	3.71473	3.63311	3.85713	3.76915					9.15333	4.08412	4.22748	3.54731	3.36577	2.93794	3.04983	3.09114	2.73228	3.71437	3.56948	3.08892	2.69038	2.52419	2.57398	2.57656	2.84746
				9.16	4.22461	3.77482	3.93189	4.06109	3.75538	3.93322	3.77902	3.79514	3.67267	3.84493	4.19263	3.70827	3.79229	3.7156	3.9234	3.83746					9.16	4.10693	4.29703	3.59775	3.39953	2.99759	3.10062	3.16001	2.78824	3.79137	3.62787	3.11229	2.74697	2.57689	2.63243	2.62083	2.89906
				9.16667	4.24748	3.83186	3.98427	4.09669	3.82788	3.99145	3.85565	3.86526	3.74594	3.90258	4.21764	3.78386	3.86398	3.79248	3.98231	3.90038					9.16667	4.12917	4.36196	3.64568	3.42933	3.05546	3.14652	3.22409	2.83975	3.86701	3.68227	3.13086	2.80296	2.6256	2.6869	2.66018	2.9466
				9.17333	4.26855	3.88399	4.03605	4.13065	3.8952	4.04401	3.92733	3.92929	3.81675	3.95679	4.2398	3.85327	3.93134	3.86406	4.03598	3.9596					9.17333	4.14965	4.4213	3.69306	3.45775	3.10919	3.18795	3.28403	2.88679	3.94011	3.73342	3.14731	2.85438	2.67138	2.73761	2.69603	2.99134
				9.18	4.29288	3.93285	4.08527	4.15995	3.9572	4.09159	3.99368	3.9886	3.88298	4.0099	4.2618	3.91814	3.99514	3.9318	4.08702	4.01603					9.18	4.1733	4.47692	3.7381	3.48228	3.15868	3.22546	3.33951	2.93037	4.00848	3.78353	3.16364	2.90243	2.71473	2.7856	2.73012	3.03397
				9.18667	4.31996	3.98288	4.13659	4.18868	4.01438	4.13787	4.05491	4.0454	3.94597	4.06186	4.2844	3.98015	4.05529	3.99541	4.13824	4.07206					9.18667	4.19963	4.53387	3.78505	3.50633	3.20432	3.26195	3.39071	2.9721	4.0735	3.83256	3.18041	2.94837	2.7556	2.83067	2.76434	3.07629
				9.19333	4.35065	4.03489	4.18915	4.21769	4.07102	4.18312	4.11611	4.10154	4.00687	4.11367	4.30979	4.04196	4.11334	4.05766	4.19002	4.12768					9.19333	4.22946	4.59308	3.83315	3.53061	3.24953	3.29762	3.44188	3.01334	4.13637	3.88144	3.19926	2.99415	2.79505	2.87477	2.79893	3.11831
				9.2	4.38872	4.08815	4.2434	4.25131	4.12614	4.23069	4.17624	4.15633	4.0676	4.16507	4.34011	4.10578	4.17259	4.11994	4.24458	4.18359					9.2	4.26647	4.6537	3.88279	3.55876	3.29353	3.33512	3.49216	3.0536	4.19907	3.92994	3.22177	3.04143	2.83531	2.91889	2.83537	3.16055
				9.20667	4.43021	4.14271	4.30016	4.28945	4.18415	4.27951	4.23511	4.2109	4.13055	4.21915	4.3764	4.1693	4.23076	4.18348	4.29896	4.24192					9.20667	4.30681	4.71581	3.93472	3.59069	3.33984	3.3736	3.54139	3.09369	4.26405	3.98097	3.24871	3.08848	2.87483	2.96391	2.8717	3.20462
				9.21333	4.47528	4.1979	4.35452	4.32896	4.24055	4.32762	4.29332	4.26349	4.19409	4.2749	4.41217	4.23211	4.28785	4.24287	4.35042	4.29946					9.21333	4.35062	4.77864	3.98446	3.62376	3.38485	3.41153	3.59007	3.13233	4.32964	4.03357	3.27526	3.13501	2.91363	3.00599	2.90607	3.24809
				9.22	4.51647	4.25213	4.40949	4.37028	4.29229	4.37377	4.34975	4.31384	4.25376	4.32727	4.44845	4.28818	4.34024	4.29725	4.39603	4.35374					9.22	4.39066	4.84037	4.03476	3.65835	3.42615	3.44791	3.63725	3.16932	4.39124	4.08298	3.30219	3.17655	2.94923	3.04451	2.93654	3.28909
				9.22667	4.55382	4.30255	4.46112	4.41249	4.3415	4.41488	4.40003	4.35685	4.31056	4.37852	4.48176	4.33991	4.38879	4.3455	4.43767	4.40389					9.22667	4.42697	4.89776	4.08201	3.69368	3.46543	3.48032	3.6793	3.20092	4.44988	4.13134	3.32692	3.21487	2.98222	3.0787	2.96436	3.32698
[truncated: 1,166 more rows]

## Sheet: Figure 4. TC 1 mM 250 µM rep2
ATP conc.	Time (min)	Sample no.		Raw HPLC traces																					Normalised HPLC traces
[truncated: 2,552 more rows]

[truncated: 12 more sheets: Figure 4. TC 1 mM 250 µM rep3, Figure 5.(A) ATP titration rep1, Figure 5.(A) ATP titration rep2, Figure 5.(A) ATP titration rep3, Figure 5. (B) pppApApA (C) cA3, Supplementary - cA3 standard, Supplementary - ATP standard, Supplementary SN cyclase assay, Supplementary SN cyclase rates, Supplementary SN cA3 titration, Supplementary SN cyclase rate, Supplementary SN cA3 stan curve]
